# Supplementary material for: Catalytic aza-Nazarov cyclization reactions to access α-methylene-γ-lactam heterocycles
Source: Beilstein J Org Chem. 2023 Jan 17;19:66–77. doi: 10.3762/bjoc.19.6 (PMC9874235; doi:10.3762/bjoc.19.6)
Supplement: File 2 — CIF file of compound 19l. [file Beilstein_J_Org_Chem-19-66-s002.cif]

 
data_shelx
 
_audit_creation_method            SHELXL-2013
_chemical_name_systematic
;
 ?
;
_chemical_name_common             ?
_chemical_melting_point           ?
_chemical_formula_moiety  'C22 H25 N O' 
_chemical_formula_sum 'C22 H25 N O' 
_chemical_formula_weight          319.43

loop_
 _atom_type_symbol
 _atom_type_description
 _atom_type_scat_dispersion_real
 _atom_type_scat_dispersion_imag
 _atom_type_scat_source
 'C'  'C'   0.0033   0.0016
 'International Tables Vol C Tables 4.2.6.8 and 6.1.1.4'
 'H'  'H'   0.0000   0.0000
 'International Tables Vol C Tables 4.2.6.8 and 6.1.1.4'
 'N'  'N'   0.0061   0.0033
 'International Tables Vol C Tables 4.2.6.8 and 6.1.1.4'
 'O'  'O'   0.0106   0.0060
 'International Tables Vol C Tables 4.2.6.8 and 6.1.1.4'
 
_space_group_crystal_system       monoclinic
_space_group_IT_number            4
_space_group_name_H-M_alt         'P 21'
_space_group_name_Hall            'P 2yb'
 
_shelx_space_group_comment
;
The symmetry employed for this shelxl refinement is uniquely defined
by the following loop, which should always be used as a source of
symmetry information in preference to the above space-group names.
They are only intended as comments.
;
 
loop_
 _space_group_symop_operation_xyz
 'x, y, z'
 '-x, y+1/2, -z'
 
_cell_length_a                    10.2688(12)
_cell_length_b                    9.2623(10)
_cell_length_c                    11.0055(13)
_cell_angle_alpha                 90
_cell_angle_beta                  115.655(4)
_cell_angle_gamma                 90
_cell_volume                      943.57(19)
_cell_formula_units_Z             2
_cell_measurement_temperature     296
_cell_measurement_reflns_used      4298
_cell_measurement_theta_min        2.27
_cell_measurement_theta_max       25.89
 
_exptl_crystal_description       'block'
_exptl_crystal_colour            'colourless'
_exptl_crystal_size_min          0.09
_exptl_crystal_size_mid          0.10
_exptl_crystal_size_max          0.12
_exptl_crystal_density_meas       ? 
_exptl_crystal_density_method     ?              
_exptl_crystal_density_diffrn     1.124          
_exptl_crystal_F_000              344
_exptl_transmission_factor_min    ?                                             
_exptl_transmission_factor_max    ?                                             
_exptl_absorpt_coefficient_mu     0.068
_shelx_estimated_absorpt_T_min    ? 
_shelx_estimated_absorpt_T_max    ? 
_exptl_absorpt_correction_type    'none' 
_exptl_absorpt_correction_T_min   ? 
_exptl_absorpt_correction_T_max   ? 
_exptl_absorpt_process_details    ? 
 
_exptl_special_details
;
 ?
;
 
_diffrn_ambient_temperature       296
_diffrn_radiation_wavelength      0.71073
_diffrn_radiation_type            MoK\a
_diffrn_source                    ?                       
_diffrn_measurement_device_type  'Bruker APEX-3 CCD'
_diffrn_measurement_method       '\f and \w scans'
_diffrn_detector_area_resol_mean ?
_diffrn_standards_number         0
_diffrn_reflns_number             22679
_diffrn_reflns_av_unetI/netI      0.0733
_diffrn_reflns_av_R_equivalents   0.0795
_diffrn_reflns_limit_h_min        -12
_diffrn_reflns_limit_h_max        12
_diffrn_reflns_limit_k_min        -11
_diffrn_reflns_limit_k_max        11
_diffrn_reflns_limit_l_min        -13
_diffrn_reflns_limit_l_max        13
_diffrn_reflns_theta_min          3.009
_diffrn_reflns_theta_max          25.994
_diffrn_reflns_theta_full         25.242
_diffrn_measured_fraction_theta_max   0.997
_diffrn_measured_fraction_theta_full  0.997
_diffrn_reflns_Laue_measured_fraction_max    0.997
_diffrn_reflns_Laue_measured_fraction_full   0.997
_diffrn_reflns_point_group_measured_fraction_max   0.999
_diffrn_reflns_point_group_measured_fraction_full  0.999
_reflns_number_total              3700
_reflns_number_gt                 2029
_reflns_threshold_expression      'I > 2\s(I)'
_reflns_Friedel_coverage          0.880
_reflns_Friedel_fraction_max      1.000
_reflns_Friedel_fraction_full     1.000
 
_reflns_special_details
;
 Reflections were merged by SHELXL according to the crystal
 class for the calculation of statistics and refinement.
 
 _reflns_Friedel_fraction is defined as the number of unique
 Friedel pairs measured divided by the number that would be
 possible theoretically, ignoring centric projections and
 systematic absences.
;
 
_computing_data_collection      'APEX3 (Bruker, 2013)'
_computing_cell_refinement      'SAINT(Bruker, 2013)'
_computing_data_reduction       'Bruker SAINT'
_computing_structure_solution     'SHELXS-2013 (Sheldrick, 2008)'
_computing_structure_refinement    'SHELXL-2013 (Sheldrick, 2015)'
_computing_molecular_graphics     'Mercury (Macrae, 2008)'
_computing_publication_material   'WinGX (Farrugia, 2012)'
 
_refine_special_details
;
 Refined as a 2-component inversion twin.
;
_refine_ls_structure_factor_coef  Fsqd
_refine_ls_matrix_type            full
_refine_ls_weighting_scheme       calc
_refine_ls_weighting_details
'w=1/[\s^2^(Fo^2^)+(0.0292P)^2^+1.3699P] where P=(Fo^2^+2Fc^2^)/3'
_atom_sites_solution_primary      ?
_atom_sites_solution_secondary    ?
_atom_sites_solution_hydrogens    geom
_refine_ls_hydrogen_treatment     constr
_refine_ls_extinction_method      none
_refine_ls_extinction_coef        .
_refine_ls_abs_structure_details
;
 Refined as an inversion twin.
;
_refine_ls_abs_structure_Flack   .
_chemical_absolute_configuration  'syn'
_refine_ls_number_reflns          3700
_refine_ls_number_parameters      209
_refine_ls_number_restraints      0
_refine_ls_R_factor_all           0.1644
_refine_ls_R_factor_gt            0.0873
_refine_ls_wR_factor_ref          0.1809
_refine_ls_wR_factor_gt           0.1495
_refine_ls_goodness_of_fit_ref    0.948
_refine_ls_restrained_S_all       0.948
_refine_ls_shift/su_max           0.000
_refine_ls_shift/su_mean          0.000
 
loop_
 _atom_site_label
 _atom_site_type_symbol
 _atom_site_fract_x
 _atom_site_fract_y
 _atom_site_fract_z
 _atom_site_U_iso_or_equiv
 _atom_site_adp_type
 _atom_site_occupancy
 _atom_site_site_symmetry_order  
 _atom_site_calc_flag
 _atom_site_refinement_flags_posn
 _atom_site_refinement_flags_adp
 _atom_site_refinement_flags_occupancy
 _atom_site_disorder_assembly
 _atom_site_disorder_group
C1 C 0.0916(9) 0.8006(13) 0.2131(10) 0.093(3) Uani 1 1 d . . . . .
H1 H 0.0434 0.8776 0.2297 0.112 Uiso 1 1 calc R U . . .
C2 C 0.0363(11) 0.7381(15) 0.0846(10) 0.113(4) Uani 1 1 d . . . . .
H2 H -0.0494 0.7724 0.0165 0.136 Uiso 1 1 calc R U . . .
C3 C 0.1074(12) 0.6278(14) 0.0594(10) 0.098(3) Uani 1 1 d . . . . .
H3 H 0.0740 0.5895 -0.0270 0.117 Uiso 1 1 calc R U . . .
C4 C 0.2272(10) 0.5737(13) 0.1607(10) 0.083(3) Uani 1 1 d . . . . .
H4 H 0.2739 0.4952 0.1445 0.099 Uiso 1 1 calc R U . . .
C5 C 0.2813(8) 0.6330(12) 0.2875(8) 0.066(2) Uani 1 1 d . . . . .
H5 H 0.3635 0.5933 0.3561 0.079 Uiso 1 1 calc R U . . .
C6 C 0.2166(7) 0.7487(11) 0.3146(7) 0.0536(18) Uani 1 1 d . . . . .
C7 C 0.2791(7) 0.8224(11) 0.4500(7) 0.0566(18) Uani 1 1 d . . . . .
H7A H 0.3415 0.9002 0.4482 0.068 Uiso 1 1 calc R U . . .
H7B H 0.2008 0.8652 0.4645 0.068 Uiso 1 1 calc R U . . .
C8 C 0.5062(7) 0.7273(12) 0.6234(7) 0.0541(18) Uani 1 1 d . . . . .
C9 C 0.5521(8) 0.6154(11) 0.7278(7) 0.0593(19) Uani 1 1 d . . . . .
C10 C 0.6888(10) 0.5889(14) 0.8042(8) 0.096(3) Uani 1 1 d . . . . .
H10A H 0.7598 0.6418 0.7929 0.115 Uiso 1 1 calc R U . . .
H10B H 0.7149 0.5173 0.8697 0.115 Uiso 1 1 calc R U . . .
C11 C 0.4233(9) 0.5536(11) 0.7361(9) 0.078(2) Uani 1 1 d . . . . .
H11 H 0.4194 0.5915 0.8176 0.094 Uiso 1 1 calc R U . . .
C12 C 0.2916(7) 0.6190(11) 0.6098(7) 0.0565(19) Uani 1 1 d . . . . .
H12 H 0.2508 0.5441 0.5406 0.068 Uiso 1 1 calc R U . . .
C13 C 0.1740(7) 0.6806(11) 0.6399(7) 0.0485(17) Uani 1 1 d . . . . .
C14 C 0.0336(8) 0.6353(12) 0.5737(8) 0.071(2) Uani 1 1 d . . . . .
H14 H 0.0111 0.5625 0.5096 0.086 Uiso 1 1 calc R U . . .
C15 C -0.0736(9) 0.6932(13) 0.5988(10) 0.084(3) Uani 1 1 d . . . . .
H15 H -0.1674 0.6588 0.5523 0.101 Uiso 1 1 calc R U . . .
C16 C -0.0462(10) 0.8016(13) 0.6914(10) 0.085(3) Uani 1 1 d . . . . .
H16 H -0.1203 0.8408 0.7080 0.102 Uiso 1 1 calc R U . . .
C17 C 0.0918(10) 0.8508(12) 0.7589(9) 0.085(3) Uani 1 1 d . . . . .
H17 H 0.1122 0.9252 0.8211 0.102 Uiso 1 1 calc R U . . .
C18 C 0.2034(8) 0.7896(12) 0.7347(8) 0.069(2) Uani 1 1 d . . . . .
H18 H 0.2977 0.8222 0.7826 0.083 Uiso 1 1 calc R U . . .
C20 C 0.3321 0.3173 0.7880 0.1307(18) Uani 1 1 d . . . . .
H20 H 0.2336 0.3385 0.7208 0.157 Uiso 1 1 calc R U . . .
C21 C 0.3402(17) 0.359(2) 0.9238(12) 0.187(7) Uani 1 1 d . . . . .
H21A H 0.3140 0.4589 0.9221 0.281 Uiso 1 1 calc R U . . .
H21B H 0.4369 0.3450 0.9919 0.281 Uiso 1 1 calc R U . . .
H21C H 0.2749 0.3003 0.9435 0.281 Uiso 1 1 calc R U . . .
C22 C 0.3573(16) 0.1554(13) 0.7776(16) 0.174(6) Uani 1 1 d . . . . .
H22A H 0.4508 0.1290 0.8460 0.261 Uiso 1 1 calc R U . . .
H22B H 0.3526 0.1346 0.6903 0.261 Uiso 1 1 calc R U . . .
H22C H 0.2843 0.1012 0.7899 0.261 Uiso 1 1 calc R U . . .
N1 N 0.3610(5) 0.7287(10) 0.5628(5) 0.0496(14) Uani 1 1 d . . . . .
O1 O 0.5841(5) 0.8064(10) 0.5929(5) 0.0781(17) Uani 1 1 d . . . . .
C19 C 0.4311 0.3957 0.7463 0.0993(15) Uani 1 1 d . . . . .
H19A H 0.5289 0.3705 0.8093 0.119 Uiso 1 1 calc R U . . .
H19B H 0.4163 0.3583 0.6590 0.119 Uiso 1 1 calc R U . . .
 
loop_
 _atom_site_aniso_label
 _atom_site_aniso_U_11
 _atom_site_aniso_U_22
 _atom_site_aniso_U_33
 _atom_site_aniso_U_23
 _atom_site_aniso_U_13
 _atom_site_aniso_U_12
C1 0.081(6) 0.072(6) 0.099(7) 0.003(6) 0.013(5) 0.015(5)
C2 0.103(8) 0.099(8) 0.084(7) -0.015(6) -0.010(6) 0.008(7)
C3 0.107(8) 0.086(8) 0.071(6) -0.014(6) 0.011(6) -0.009(6)
C4 0.094(7) 0.075(6) 0.087(7) 0.005(6) 0.045(6) 0.006(5)
C5 0.065(5) 0.078(6) 0.055(5) 0.012(4) 0.024(4) 0.007(4)
C6 0.052(4) 0.045(4) 0.069(5) 0.018(4) 0.032(4) -0.002(3)
C7 0.054(4) 0.054(4) 0.063(5) 0.015(4) 0.026(4) 0.006(4)
C8 0.059(5) 0.058(4) 0.049(4) -0.012(4) 0.027(4) 0.000(4)
C9 0.058(5) 0.072(5) 0.056(4) 0.005(4) 0.032(4) 0.015(4)
C10 0.082(7) 0.121(8) 0.069(6) 0.010(6) 0.018(5) 0.022(6)
C11 0.102(7) 0.058(5) 0.090(6) 0.027(5) 0.055(5) 0.031(5)
C12 0.065(5) 0.043(4) 0.078(5) 0.005(4) 0.047(4) -0.002(4)
C13 0.049(4) 0.043(4) 0.063(4) 0.003(4) 0.034(4) -0.009(3)
C14 0.059(5) 0.074(6) 0.090(6) 0.000(5) 0.041(5) -0.010(4)
C15 0.056(5) 0.094(7) 0.110(7) 0.000(6) 0.044(5) -0.009(5)
C16 0.081(6) 0.081(6) 0.130(8) 0.027(7) 0.080(6) 0.016(6)
C17 0.114(8) 0.066(6) 0.109(7) -0.012(5) 0.079(6) -0.007(5)
C18 0.063(5) 0.066(5) 0.085(5) -0.014(5) 0.039(4) -0.015(4)
C20 0.150 0.093 0.168 -0.024(8) 0.088(5) -0.032(8)
C21 0.283(18) 0.209(16) 0.139(11) -0.023(11) 0.157(12) -0.071(15)
C22 0.194(14) 0.067(8) 0.245(16) 0.010(9) 0.080(12) -0.001(8)
N1 0.037(3) 0.052(3) 0.061(4) 0.013(3) 0.022(3) -0.004(3)
O1 0.059(3) 0.084(4) 0.097(4) 0.003(3) 0.038(3) -0.021(3)
C19 0.101 0.089 0.101 0.010(6) 0.037(4) 0.007(6)
 
_geom_special_details
;
 All esds (except the esd in the dihedral angle between two l.s. planes)
 are estimated using the full covariance matrix.  The cell esds are taken
 into account individually in the estimation of esds in distances, angles
 and torsion angles; correlations between esds in cell parameters are only
 used when they are defined by crystal symmetry.  An approximate (isotropic)
 treatment of cell esds is used for estimating esds involving l.s. planes.
;
 
loop_
 _geom_bond_atom_site_label_1
 _geom_bond_atom_site_label_2
 _geom_bond_distance
 _geom_bond_site_symmetry_2
 _geom_bond_publ_flag
C1 C6 1.372(10) . ?
C1 C2 1.401(12) . ?
C1 H1 0.9300 . ?
C2 C3 1.352(13) . ?
C2 H2 0.9300 . ?
C3 C4 1.350(12) . ?
C3 H3 0.9300 . ?
C4 C5 1.373(11) . ?
C4 H4 0.9300 . ?
C5 C6 1.360(10) . ?
C5 H5 0.9300 . ?
C6 C7 1.507(9) . ?
C7 N1 1.448(8) . ?
C7 H7A 0.9700 . ?
C7 H7B 0.9700 . ?
C8 O1 1.234(8) . ?
C8 N1 1.344(8) . ?
C8 C9 1.465(10) . ?
C9 C10 1.310(10) . ?
C9 C11 1.480(10) . ?
C10 H10A 0.9300 . ?
C10 H10B 0.9300 . ?
C11 C19 1.467(10) . ?
C11 C12 1.581(10) . ?
C11 H11 0.9800 . ?
C12 N1 1.459(8) . ?
C12 C13 1.496(9) . ?
C12 H12 0.9800 . ?
C13 C14 1.370(9) . ?
C13 C18 1.388(9) . ?
C14 C15 1.357(11) . ?
C14 H14 0.9300 . ?
C15 C16 1.370(12) . ?
C15 H15 0.9300 . ?
C16 C17 1.362(11) . ?
C16 H16 0.9300 . ?
C17 C18 1.403(10) . ?
C17 H17 0.9300 . ?
C18 H18 0.9300 . ?
C20 C19 1.4749(2) . ?
C20 C21 1.510(11) . ?
C20 C22 1.534(12) . ?
C20 H20 0.9800 . ?
C21 H21A 0.9600 . ?
C21 H21B 0.9600 . ?
C21 H21C 0.9600 . ?
C22 H22A 0.9600 . ?
C22 H22B 0.9600 . ?
C22 H22C 0.9600 . ?
C19 H19A 0.9700 . ?
C19 H19B 0.9700 . ?
 
loop_
 _geom_angle_atom_site_label_1
 _geom_angle_atom_site_label_2
 _geom_angle_atom_site_label_3
 _geom_angle
 _geom_angle_site_symmetry_1
 _geom_angle_site_symmetry_3
 _geom_angle_publ_flag
C6 C1 C2 120.3(9) . . ?
C6 C1 H1 119.9 . . ?
C2 C1 H1 119.9 . . ?
C3 C2 C1 120.0(10) . . ?
C3 C2 H2 120.0 . . ?
C1 C2 H2 120.0 . . ?
C4 C3 C2 119.4(10) . . ?
C4 C3 H3 120.3 . . ?
C2 C3 H3 120.3 . . ?
C3 C4 C5 120.9(9) . . ?
C3 C4 H4 119.5 . . ?
C5 C4 H4 119.5 . . ?
C6 C5 C4 121.1(8) . . ?
C6 C5 H5 119.4 . . ?
C4 C5 H5 119.4 . . ?
C5 C6 C1 118.1(8) . . ?
C5 C6 C7 122.3(6) . . ?
C1 C6 C7 119.6(7) . . ?
N1 C7 C6 114.7(6) . . ?
N1 C7 H7A 108.6 . . ?
C6 C7 H7A 108.6 . . ?
N1 C7 H7B 108.6 . . ?
C6 C7 H7B 108.6 . . ?
H7A C7 H7B 107.6 . . ?
O1 C8 N1 124.7(7) . . ?
O1 C8 C9 127.4(6) . . ?
N1 C8 C9 107.9(6) . . ?
C10 C9 C8 121.8(8) . . ?
C10 C9 C11 128.8(8) . . ?
C8 C9 C11 109.2(6) . . ?
C9 C10 H10A 120.0 . . ?
C9 C10 H10B 120.0 . . ?
H10A C10 H10B 120.0 . . ?
C19 C11 C9 111.7(6) . . ?
C19 C11 C12 116.5(7) . . ?
C9 C11 C12 104.2(6) . . ?
C19 C11 H11 108.0 . . ?
C9 C11 H11 108.0 . . ?
C12 C11 H11 108.0 . . ?
N1 C12 C13 112.2(5) . . ?
N1 C12 C11 102.4(5) . . ?
C13 C12 C11 114.6(6) . . ?
N1 C12 H12 109.1 . . ?
C13 C12 H12 109.1 . . ?
C11 C12 H12 109.1 . . ?
C14 C13 C18 117.3(7) . . ?
C14 C13 C12 122.0(7) . . ?
C18 C13 C12 120.7(6) . . ?
C15 C14 C13 122.0(8) . . ?
C15 C14 H14 119.0 . . ?
C13 C14 H14 119.0 . . ?
C14 C15 C16 121.2(8) . . ?
C14 C15 H15 119.4 . . ?
C16 C15 H15 119.4 . . ?
C17 C16 C15 118.7(8) . . ?
C17 C16 H16 120.6 . . ?
C15 C16 H16 120.6 . . ?
C16 C17 C18 120.2(8) . . ?
C16 C17 H17 119.9 . . ?
C18 C17 H17 119.9 . . ?
C13 C18 C17 120.5(7) . . ?
C13 C18 H18 119.8 . . ?
C17 C18 H18 119.8 . . ?
C19 C20 C21 115.5(6) . . ?
C19 C20 C22 107.3(6) . . ?
C21 C20 C22 112.7(9) . . ?
C19 C20 H20 107.0 . . ?
C21 C20 H20 107.0 . . ?
C22 C20 H20 107.0 . . ?
C20 C21 H21A 109.5 . . ?
C20 C21 H21B 109.5 . . ?
H21A C21 H21B 109.5 . . ?
C20 C21 H21C 109.5 . . ?
H21A C21 H21C 109.5 . . ?
H21B C21 H21C 109.5 . . ?
C20 C22 H22A 109.5 . . ?
C20 C22 H22B 109.5 . . ?
H22A C22 H22B 109.5 . . ?
C20 C22 H22C 109.5 . . ?
H22A C22 H22C 109.5 . . ?
H22B C22 H22C 109.5 . . ?
C8 N1 C7 122.6(5) . . ?
C8 N1 C12 115.1(6) . . ?
C7 N1 C12 122.0(5) . . ?
C11 C19 C20 119.5(3) . . ?
C11 C19 H19A 107.4 . . ?
C20 C19 H19A 107.4 . . ?
C11 C19 H19B 107.4 . . ?
C20 C19 H19B 107.4 . . ?
H19A C19 H19B 107.0 . . ?
 
loop_
 _geom_torsion_atom_site_label_1
 _geom_torsion_atom_site_label_2
 _geom_torsion_atom_site_label_3
 _geom_torsion_atom_site_label_4
 _geom_torsion
 _geom_torsion_site_symmetry_1
 _geom_torsion_site_symmetry_2
 _geom_torsion_site_symmetry_3
 _geom_torsion_site_symmetry_4
 _geom_torsion_publ_flag
C6 C1 C2 C3 -1.2(16) . . . . ?
C1 C2 C3 C4 3.6(17) . . . . ?
C2 C3 C4 C5 -2.8(15) . . . . ?
C3 C4 C5 C6 -0.6(13) . . . . ?
C4 C5 C6 C1 3.0(11) . . . . ?
C4 C5 C6 C7 -175.7(7) . . . . ?
C2 C1 C6 C5 -2.1(13) . . . . ?
C2 C1 C6 C7 176.6(8) . . . . ?
C5 C6 C7 N1 -30.1(9) . . . . ?
C1 C6 C7 N1 151.2(7) . . . . ?
O1 C8 C9 C10 0.9(12) . . . . ?
N1 C8 C9 C10 -179.9(7) . . . . ?
O1 C8 C9 C11 176.3(8) . . . . ?
N1 C8 C9 C11 -4.6(8) . . . . ?
C10 C9 C11 C19 -49.0(12) . . . . ?
C8 C9 C11 C19 136.1(6) . . . . ?
C10 C9 C11 C12 -175.6(8) . . . . ?
C8 C9 C11 C12 9.4(8) . . . . ?
C19 C11 C12 N1 -134.0(6) . . . . ?
C9 C11 C12 N1 -10.5(7) . . . . ?
C19 C11 C12 C13 104.2(7) . . . . ?
C9 C11 C12 C13 -132.2(6) . . . . ?
N1 C12 C13 C14 119.7(7) . . . . ?
C11 C12 C13 C14 -124.1(7) . . . . ?
N1 C12 C13 C18 -58.8(9) . . . . ?
C11 C12 C13 C18 57.5(8) . . . . ?
C18 C13 C14 C15 -0.1(11) . . . . ?
C12 C13 C14 C15 -178.6(8) . . . . ?
C13 C14 C15 C16 0.6(13) . . . . ?
C14 C15 C16 C17 -0.1(13) . . . . ?
C15 C16 C17 C18 -0.9(13) . . . . ?
C14 C13 C18 C17 -0.9(11) . . . . ?
C12 C13 C18 C17 177.6(7) . . . . ?
C16 C17 C18 C13 1.5(12) . . . . ?
O1 C8 N1 C7 2.1(11) . . . . ?
C9 C8 N1 C7 -177.1(6) . . . . ?
O1 C8 N1 C12 176.2(7) . . . . ?
C9 C8 N1 C12 -3.0(8) . . . . ?
C6 C7 N1 C8 102.6(7) . . . . ?
C6 C7 N1 C12 -71.1(8) . . . . ?
C13 C12 N1 C8 132.1(6) . . . . ?
C11 C12 N1 C8 8.7(8) . . . . ?
C13 C12 N1 C7 -53.8(9) . . . . ?
C11 C12 N1 C7 -177.2(6) . . . . ?
C9 C11 C19 C20 165.4(4) . . . . ?
C12 C11 C19 C20 -75.1(6) . . . . ?
C21 C20 C19 C11 -58.1(9) . . . . ?
C22 C20 C19 C11 175.3(7) . . . . ?
 
_refine_diff_density_max    0.393
_refine_diff_density_min   -0.215
_refine_diff_density_rms    0.038

_shelxl_version_number 2013-4

_shelx_res_file
;
TITL turkmen5_0m_a.res in P2(1)
CELL  0.71073  10.2688   9.2623  11.0055   90.000  115.655   90.000
ZERR     2.00   0.0012   0.0010   0.0013    0.000    0.004    0.000
LATT  -1
SYMM  - X, 1/2 + Y, - Z
SFAC  C    H    N    O
UNIT  44 50 2 2
MERG   2
OMIT    -4.00  52.00
OMIT    -4   0   2
OMIT     0   0   1
OMIT     1   0   2
OMIT    -1   0   1
TWIN
FMAP   2
PLAN    5
ACTA
BOND
BOND   $H
CONF
L.S.  30
WGHT    0.029200    1.369900
BASF  -0.39855
FVAR       1.09422   0.73291
C1    1    0.091605    0.800591    0.213110    11.00000    0.08124    0.07157 =
         0.09874    0.00337    0.01262    0.01492
AFIX  43
H1    2    0.043436    0.877566    0.229743    11.00000   -1.20000
AFIX   0
C2    1    0.036277    0.738067    0.084557    11.00000    0.10293    0.09904 =
         0.08441   -0.01483   -0.00993    0.00829
AFIX  43
H2    2   -0.049363    0.772424    0.016548    11.00000   -1.20000
AFIX   0
C3    1    0.107386    0.627786    0.059375    11.00000    0.10702    0.08621 =
         0.07109   -0.01433    0.01145   -0.00888
AFIX  43
H3    2    0.073994    0.589548   -0.027028    11.00000   -1.20000
AFIX   0
C4    1    0.227244    0.573708    0.160743    11.00000    0.09376    0.07451 =
         0.08654    0.00484    0.04492    0.00590
AFIX  43
H4    2    0.273921    0.495179    0.144505    11.00000   -1.20000
AFIX   0
C5    1    0.281270    0.632996    0.287547    11.00000    0.06456    0.07752 =
         0.05452    0.01238    0.02388    0.00704
AFIX  43
H5    2    0.363468    0.593347    0.356076    11.00000   -1.20000
AFIX   0
C6    1    0.216570    0.748723    0.314575    11.00000    0.05186    0.04550 =
         0.06947    0.01792    0.03189   -0.00190
C7    1    0.279105    0.822411    0.449971    11.00000    0.05354    0.05390 =
         0.06329    0.01463    0.02614    0.00597
AFIX  23
H7A   2    0.341470    0.900226    0.448182    11.00000   -1.20000
H7B   2    0.200752    0.865184    0.464465    11.00000   -1.20000
AFIX   0
C8    1    0.506230    0.727262    0.623364    11.00000    0.05852    0.05820 =
         0.04928   -0.01250    0.02669    0.00026
C9    1    0.552118    0.615423    0.727799    11.00000    0.05832    0.07173 =
         0.05584    0.00526    0.03228    0.01520
C10   1    0.688825    0.588921    0.804218    11.00000    0.08244    0.12114 =
         0.06929    0.01023    0.01832    0.02201
AFIX  93
H10A  2    0.759838    0.641750    0.792948    11.00000   -1.20000
H10B  2    0.714867    0.517277    0.869742    11.00000   -1.20000
AFIX   0
C11   1    0.423271    0.553629    0.736115    11.00000    0.10152    0.05771 =
         0.08967    0.02720    0.05510    0.03080
AFIX  13
H11   2    0.419431    0.591521    0.817641    11.00000   -1.20000
AFIX   0
C12   1    0.291581    0.618990    0.609849    11.00000    0.06495    0.04269 =
         0.07829    0.00494    0.04652   -0.00197
AFIX  13
H12   2    0.250766    0.544111    0.540640    11.00000   -1.20000
AFIX   0
C13   1    0.174036    0.680647    0.639880    11.00000    0.04862    0.04340 =
         0.06344    0.00325    0.03358   -0.00861
C14   1    0.033630    0.635264    0.573712    11.00000    0.05933    0.07405 =
         0.09004    0.00044    0.04133   -0.00965
AFIX  43
H14   2    0.011127    0.562453    0.509598    11.00000   -1.20000
AFIX   0
C15   1   -0.073609    0.693227    0.598798    11.00000    0.05596    0.09377 =
         0.11033   -0.00013    0.04419   -0.00876
AFIX  43
H15   2   -0.167433    0.658803    0.552283    11.00000   -1.20000
AFIX   0
C16   1   -0.046163    0.801557    0.691422    11.00000    0.08064    0.08057 =
         0.13016    0.02693    0.07965    0.01583
AFIX  43
H16   2   -0.120322    0.840758    0.707960    11.00000   -1.20000
AFIX   0
C17   1    0.091836    0.850774    0.758851    11.00000    0.11387    0.06570 =
         0.10883   -0.01246    0.07927   -0.00747
AFIX  43
H17   2    0.112156    0.925233    0.821113    11.00000   -1.20000
AFIX   0
C18   1    0.203397    0.789558    0.734717    11.00000    0.06348    0.06596 =
         0.08496   -0.01437    0.03904   -0.01455
AFIX  43
H18   2    0.297693    0.822197    0.782615    11.00000   -1.20000
AFIX   0
C20   1   10.332105   10.317286   10.788026    11.00000   10.15025   10.09330 =
        10.16835   -0.02444    0.08752   -0.03168
AFIX  13
H20   2    0.233630    0.338491    0.720843    11.00000   -1.20000
AFIX   0
C21   1    0.340216    0.359217    0.923755    11.00000    0.28325    0.20884 =
         0.13926   -0.02251    0.15695   -0.07131
AFIX 137
H21A  2    0.313988    0.458934    0.922064    11.00000   -1.50000
H21B  2    0.436947    0.345047    0.991945    11.00000   -1.50000
H21C  2    0.274870    0.300320    0.943522    11.00000   -1.50000
AFIX   0
C22   1    0.357291    0.155383    0.777590    11.00000    0.19359    0.06702 =
         0.24515    0.00998    0.08000   -0.00110
AFIX 137
H22A  2    0.450759    0.129050    0.845969    11.00000   -1.50000
H22B  2    0.352622    0.134650    0.690328    11.00000   -1.50000
H22C  2    0.284250    0.101159    0.789945    11.00000   -1.50000
AFIX   0
N1    3    0.361038    0.728730    0.562803    11.00000    0.03680    0.05248 =
         0.06081    0.01272    0.02236   -0.00357
O1    4    0.584134    0.806370    0.592886    11.00000    0.05878    0.08360 =
         0.09677    0.00292    0.03824   -0.02123
MOLE   19
C19   1   10.431087   10.395674   10.746346    11.00000   10.10059   10.08919 =
        10.10097    0.00953    0.03697    0.00682
AFIX  23
H19A  2    0.528917    0.370523    0.809311    11.00000   -1.20000
H19B  2    0.416305    0.358329    0.658975    11.00000   -1.20000
AFIX   0
HKLF    4

REM  turkmen5_0m_a.res in P2(1)
REM R1 =  0.0873 for    2029 Fo > 4sig(Fo)  and  0.1644 for all    3700 data
REM    209 parameters refined using      0 restraints

END

WGHT      0.0742      0.5918

REM Highest difference peak  0.393,  deepest hole -0.215,  1-sigma level  0.038
Q1    1   0.4482  0.2900  0.8408  11.00000  0.05    0.39
Q2    1   0.3379  0.3785  0.6857  11.00000  0.05    0.30
Q3    1   0.4140  0.4721  0.6559  11.00000  0.05    0.19
Q4    1   0.6664  0.6930  0.6390  11.00000  0.05    0.17
Q5    1   0.3986  0.4607  0.8167  11.00000  0.05    0.16
;
_shelx_res_checksum   74256

_shelx_hkl_file
;
   2   0   0   32.10    5.00
   2   0   0   28.20    3.60
  -2   0   0   31.90    7.30
   2   0   0   27.90    8.60
  -2   0   0   32.50    3.70
  -2   0   0   33.50    4.70
  -2   0   0   22.50    4.30
   2   0   0   16.80    5.80
   2   0   0   32.10    4.60
  -3   0   0  787.02   29.30
  -3   0   0  754.22   24.20
   3   0   0  745.43   23.90
   3   0   0  760.92   27.60
  -3   0   0  780.22   23.60
   3   0   0  804.22   29.90
   3   0   0  797.92   24.60
   3   0   0  759.02   23.50
  -3   0   0  796.42   24.30
  -4   0   0   11.40    7.40
  -4   0   0   22.70    6.20
  -4   0   0   11.40    4.60
   4   0   0   14.50    6.70
   4   0   0   11.30    7.80
   4   0   0   20.20   10.00
  -4   0   0   11.10    5.70
   4   0   0   10.70    4.40
   4   0   0   14.50    5.50
   5   0   0    6.90    4.90
  -5   0   0   14.60    6.20
   5   0   0   31.60   12.80
  -5   0   0    5.80    4.70
   5   0   0    7.90    4.50
  -5   0   0    5.70    8.40
  -5   0   0    7.80    7.10
   5   0   0    9.30    8.50
   6   0   0  113.09   16.60
   6   0   0  108.09   18.50
   6   0   0   84.99    8.40
  -6   0   0  128.89   13.00
   6   0   0   86.59    9.00
  -6   0   0   84.39    8.70
  -6   0   0   86.79    8.90
   6   0   0   94.89   12.00
  -6   0   0   95.39   15.00
  -7   0   0    3.40    5.80
  -7   0   0    8.60    9.50
   7   0   0   10.80    7.80
   7   0   0    4.50   13.30
  -7   0   0    5.50    6.50
  -7   0   0    8.80    7.60
  -7   0   0   19.40   10.30
   7   0   0   15.40    5.10
   7   0   0   10.10    5.70
   7   0   0    9.70   10.90
   8   0   0   78.99    8.80
   8   0   0   44.00   16.60
  -8   0   0   85.99   11.50
  -8   0   0   79.99   13.40
   8   0   0   63.79   12.20
  -8   0   0   60.89   15.70
   8   0   0   64.49   19.60
  -8   0   0   43.60   13.60
   9   0   0   11.80   12.50
  -9   0   0   -0.40    7.30
   9   0   0   15.10   13.90
  -9   0   0    3.50    8.10
   9   0   0    4.90   10.10
  -9   0   0   10.00   11.10
  10   0   0   14.70   16.20
  10   0   0   11.10   18.20
  10   0   0   11.10    9.80
 -10   0   0   16.80   11.20
 -10   0   0    4.90   10.50
 -10   0   0   -4.30    7.90
 -11   0   0    9.10    9.30
  11   0   0    2.50   10.60
  12   0   0    0.00   11.20
 -12   0   0  -13.70   15.10
   0  -1   0   -1.20    0.90
   0  -1   0   -1.20    1.10
   0  -1   0    0.60    1.60
   0  -1   0    0.00    0.80
   0   1   0    2.20    1.00
   0   1   0    5.60    1.30
   0   1   0    1.50    1.50
   0   1   0    0.80    1.60
  -1  -1   0 2242.08   68.99
  -1  -1   0 2099.89   68.19
   1  -1   0 2581.34   67.29
   1   1   0 2677.53   65.79
   1   1   0 2638.94   66.29
   1   1   0 2613.44   66.89
  -1   1   0 2622.14   66.69
   1   1   0 2849.22   66.29
   1   1   0 2549.94   66.49
   1   1   0 2615.44   69.89
   2  -1   0 3350.76   89.69
  -2  -1   0 3334.37   88.69
   2  -1   0 3284.07   89.09
  -2  -1   0 3424.86   88.39
   2  -1   0 3443.46   89.39
   2  -1   0 3235.18   89.69
  -2  -1   0 3317.77   89.29
  -2  -1   0 3333.77   92.89
   2  -1   0 3464.45   94.89
  -2  -1   0 3555.94   88.99
   2   1   0 3505.85   89.09
  -2   1   0 3372.96   94.49
   2   1   0 3368.16   87.79
  -2   1   0 3311.17   89.29
  -2   1   0 3391.36   89.79
   2   1   0 3340.37   88.89
   2   1   0 3559.54   90.09
  -2   1   0 3326.37   89.29
   2   1   0 3328.57   92.99
   3  -1   0 1028.50   30.50
   3  -1   0  972.10   31.50
   3  -1   0  959.70   29.80
  -3  -1   0  997.30   31.20
   3  -1   0 1005.10   36.60
   3  -1   0 1017.40   30.30
  -3  -1   0 1017.30   34.80
  -3  -1   0 1030.80   29.70
  -3  -1   0  986.00   29.50
  -3  -1   0  983.10   28.20
  -3  -1   0  941.81   34.20
  -3   1   0 1004.00   30.20
  -3   1   0  989.10   35.70
   3   1   0  978.00   28.20
   3   1   0  987.50   35.30
   3   1   0 1005.30   35.20
  -3   1   0 1004.20   30.20
  -3   1   0 1002.50   30.30
   3   1   0 1013.70   29.80
   3   1   0 1033.90   30.20
  -4  -1   0  115.19    8.30
   4  -1   0   98.09    8.50
  -4  -1   0  122.69   10.00
  -4  -1   0  125.59   12.50
   4  -1   0  137.29    9.80
   4  -1   0  115.59   11.00
  -4  -1   0  118.79    8.50
   4  -1   0  132.79   17.20
  -4  -1   0  100.69   11.50
  -4  -1   0  109.49    7.30
   4  -1   0  118.19    8.60
  -4   1   0  113.69    8.40
   4   1   0  106.59    8.90
  -4   1   0  111.79   12.40
  -4   1   0  113.69    8.90
   4   1   0  114.49    7.20
   4   1   0  115.19   13.20
   4   1   0  109.59    8.40
   4   1   0  131.59   15.20
  -4   1   0  117.29    9.00
   5  -1   0   77.79    9.20
  -5  -1   0   74.19    9.20
  -5  -1   0   53.99    9.90
  -5  -1   0   61.29    6.50
   5  -1   0   44.40   21.10
   5  -1   0   75.19   11.80
  -5  -1   0   65.99   12.70
  -5  -1   0   74.59    9.00
   5  -1   0   41.60    6.70
  -5  -1   0   61.79   12.40
  -5   1   0   69.29   13.20
  -5   1   0   75.49    9.80
  -5   1   0   53.49    7.80
   5   1   0   75.69   15.20
  -5   1   0   55.69    8.00
   5   1   0   38.40   11.70
   5   1   0   55.19    7.70
   5   1   0   55.79   14.60
   5   1   0   47.50    6.20
  -6  -1   0   52.49   11.30
   6  -1   0   63.79   12.90
  -6  -1   0   74.39    8.20
   6  -1   0   75.99   11.30
  -6  -1   0   54.79   11.90
   6  -1   0   40.40   15.70
   6  -1   0   54.29    7.10
  -6  -1   0   84.09   10.40
  -6  -1   0   72.99    9.20
   6   1   0   55.89    7.00
  -6   1   0   65.39    9.70
  -6   1   0   45.80   12.50
   6   1   0   72.39   11.00
   6   1   0   57.89    8.90
   6   1   0   75.49   15.00
   6   1   0   86.09   16.30
  -6   1   0   62.29    9.10
   6   1   0   51.09    6.90
  -6   1   0   72.39   10.20
  -7  -1   0    5.60    5.70
  -7  -1   0    8.50    5.40
   7  -1   0   11.50    4.80
  -7  -1   0    4.70    7.70
   7  -1   0   18.90    8.70
  -7  -1   0   14.60    9.30
  -7  -1   0    5.50    8.40
   7  -1   0   15.60   13.10
  -7  -1   0   18.20    9.80
   7   1   0    8.20   12.80
   7   1   0    3.50    6.00
   7   1   0    2.80    4.30
  -7   1   0   16.10    9.80
   7   1   0  -11.00    4.80
  -7   1   0   18.60    7.30
   7   1   0    9.00    8.30
  -7   1   0    3.30    6.40
   7   1   0    2.00   10.70
  -7   1   0   14.30    7.30
   8  -1   0   17.30    6.50
   8  -1   0   42.30   12.60
  -8  -1   0   28.50   11.70
   8  -1   0   25.60   10.30
  -8  -1   0    8.90    8.90
  -8  -1   0   25.30    7.70
   8  -1   0   38.70   17.30
   8   1   0   36.10   11.20
  -8   1   0   28.00    9.70
   8   1   0   10.90   14.00
   8   1   0   25.70   15.60
   8   1   0   36.10    6.90
  -8   1   0   23.00    8.60
  -9  -1   0    4.90    7.70
  -9  -1   0   15.30   11.20
  -9  -1   0   -2.00    6.70
   9  -1   0   18.30   14.70
   9  -1   0    7.00   10.90
   9   1   0   13.10   13.80
  -9   1   0   -0.30    7.20
   9   1   0   22.00   17.00
   9   1   0   -4.10    9.60
  -9   1   0   -7.40   12.30
 -10  -1   0   13.90    9.50
 -10  -1   0   42.30   13.60
  10  -1   0   20.40   11.10
  10   1   0   16.70   15.00
 -10   1   0    9.10    7.90
 -10   1   0   15.30    9.60
  10   1   0    5.80    9.30
  10   1   0    8.50   19.20
 -11  -1   0   12.80    9.10
  11  -1   0    9.20   10.30
  11   1   0  -31.40   19.10
 -11   1   0   12.50    9.90
  11   1   0   21.40   11.00
  11   1   0   33.40   16.70
 -12  -1   0   19.70   10.60
  12  -1   0   49.10   14.50
  12   1   0   -0.30   10.20
 -12   1   0    3.10   10.30
   0  -2   0 9763.32  258.57
   0   2   0 9999.00  258.87
   0   2   0 9999.00  259.17
   1  -2   0  305.17   11.80
  -1  -2   0  294.17   10.90
  -1  -2   0  313.47   14.50
  -1  -2   0  296.17   12.80
   1  -2   0  302.57    9.10
  -1  -2   0  297.47   12.40
   1  -2   0  304.67    9.00
  -1   2   0  297.17    9.60
   1   2   0  287.17   11.40
   1   2   0  291.67   12.00
  -1   2   0  297.37   12.90
  -1   2   0  309.17   11.50
  -1   2   0  301.87    9.60
   1   2   0  317.07   13.40
   1   2   0  307.07    8.50
   1   2   0  306.97    8.60
   1   2   0  294.67   14.80
   1   2   0  294.57   14.30
   1   2   0  309.27   10.90
   2  -2   0  228.48   10.60
  -2  -2   0  224.48    8.10
  -2  -2   0  232.68   10.50
  -2  -2   0  239.08   13.40
   2  -2   0  226.88    9.30
  -2  -2   0  255.27   14.80
  -2  -2   0  224.48    9.00
  -2  -2   0  236.08   12.50
   2  -2   0  236.18    9.00
  -2  -2   0  229.48    9.50
   2   2   0  242.78   14.00
   2   2   0  223.88    9.00
  -2   2   0  224.28    9.50
  -2   2   0  232.78   10.80
   2   2   0  224.98    7.70
   2   2   0  234.68    8.90
   2   2   0  235.38   12.70
  -2   2   0  232.78    9.60
   2   2   0  238.18    9.70
  -2   2   0  216.68   13.80
   2   2   0  231.58    8.70
   3  -2   0   21.70    5.60
   3  -2   0   34.60    6.20
  -3  -2   0   32.30    4.80
  -3  -2   0   20.80    8.20
  -3  -2   0   35.40    5.10
  -3  -2   0   31.50    8.10
   3  -2   0   26.80    5.20
  -3  -2   0   30.60    4.80
   3   2   0   26.20    5.10
   3   2   0   26.90    3.40
  -3   2   0   28.30    5.70
   3   2   0   27.90    9.30
  -3   2   0   33.70    6.20
   3   2   0   28.60    4.80
   3   2   0   34.40    5.70
  -3   2   0   26.00    6.00
  -3   2   0   39.20   10.50
   3   2   0   45.60    8.90
  -4  -2   0  114.39   13.60
   4  -2   0   92.49    8.20
  -4  -2   0  115.49   12.40
   4  -2   0  107.29    8.90
  -4  -2   0  120.19    9.00
   4  -2   0  106.29    9.10
   4  -2   0  104.19    9.10
  -4  -2   0  112.59    6.40
  -4  -2   0   99.39    7.60
   4   2   0  148.39   17.70
   4   2   0  107.79    8.60
  -4   2   0  100.19    8.10
   4   2   0   99.69    8.20
  -4   2   0  111.89    8.80
   4   2   0  106.09    7.80
   4   2   0  103.99    6.30
  -4   2   0  137.19   16.70
   4   2   0  117.49   15.40
  -4   2   0   95.29    9.30
  -5  -2   0   10.30    5.50
  -5  -2   0   16.20    5.60
   5  -2   0   19.50    5.60
   5  -2   0   23.40    7.40
   5  -2   0   21.00    7.60
   5  -2   0   12.90    5.30
  -5  -2   0   20.10    9.60
  -5  -2   0   13.20    6.10
  -5  -2   0   17.40    4.40
  -5  -2   0   26.50    8.70
  -5   2   0   19.10   10.60
  -5   2   0   20.40    6.40
   5   2   0   18.50   10.90
  -5   2   0   13.50    6.00
   5   2   0   14.60    4.90
   5   2   0   10.10    7.00
   5   2   0   19.40    5.90
   5   2   0   15.40   10.50
   5   2   0   14.00    3.90
   6  -2   0   24.60    6.60
  -6  -2   0   28.70   10.80
   6  -2   0   20.20    9.20
  -6  -2   0   19.60   10.40
  -6  -2   0   26.30    6.70
   6  -2   0   10.30    7.50
  -6  -2   0   23.60    7.50
   6  -2   0   10.40    5.90
  -6  -2   0   33.40    7.50
  -6  -2   0   20.60    5.00
  -6   2   0   19.00    6.70
   6   2   0   11.50    5.90
   6   2   0   20.40   11.60
   6   2   0   25.90    5.10
  -6   2   0   15.20    7.70
   6   2   0   21.00   11.00
   6   2   0   19.40    7.80
   6   2   0   20.70    5.60
  -6   2   0   19.30    7.70
   7  -2   0   81.49   10.80
  -7  -2   0   77.49   17.10
   7  -2   0   97.49   10.40
  -7  -2   0  107.09   13.90
  -7  -2   0   89.79   12.50
   7  -2   0   97.99   13.20
  -7  -2   0   86.69    8.80
   7  -2   0  106.59   15.30
  -7   2   0   98.19   13.20
   7   2   0   80.79   11.00
   7   2   0   98.49   19.10
   7   2   0   86.69    8.10
   7   2   0   96.49   20.20
  -7   2   0   95.09   17.90
  -7   2   0  110.19   12.80
   7   2   0  100.09   13.20
  -7   2   0   85.99   11.30
   8  -2   0   -6.20    8.40
  -8  -2   0   -8.30    8.30
  -8  -2   0   -2.00    6.20
  -8  -2   0   11.00   10.80
   8  -2   0   11.20   11.90
  -8  -2   0    2.80    5.50
   8  -2   0    2.10    6.00
   8   2   0    2.00   14.20
  -8   2   0   14.50    9.10
  -8   2   0   -6.20    7.00
   8   2   0   22.60   15.50
   8   2   0    4.60    9.20
  -9  -2   0    9.90    8.40
   9  -2   0   13.80   10.40
  -9  -2   0   14.90   13.50
   9   2   0   14.00   10.00
  -9   2   0   27.00    9.70
   9   2   0   12.30   16.70
  -9   2   0    2.20    7.80
   9   2   0   12.10   15.10
 -10  -2   0   -0.20    6.20
 -10  -2   0   11.70   14.60
  10  -2   0   20.80   11.20
 -10   2   0   -4.90    6.50
  10   2   0   28.00   20.90
  10   2   0   30.30   11.30
  10   2   0   -1.30   14.70
  11  -2   0    8.00   10.80
 -11  -2   0  -16.00   12.50
 -11  -2   0    8.80    8.00
  11   2   0    0.10   21.00
 -11   2   0  -14.50   10.70
 -11   2   0   -5.00    9.30
  11   2   0  -17.30   14.80
  11   2   0    5.60   11.40
  12  -2   0   -9.40   10.80
 -12  -2   0    4.80   11.10
  12   2   0  -24.90   30.10
 -12   2   0  -12.30    8.50
  12   2   0    1.60   18.40
  12   2   0   -6.60   10.90
   0  -3   0    1.10    4.10
   0  -3   0    3.60    6.30
   0  -3   0   -0.60    4.90
   0  -3   0   -4.60    3.00
   0   3   0    1.50    4.60
   0   3   0    0.60    3.20
   0   3   0   -0.20    2.60
   0   3   0   -1.20    3.30
   0   3   0    7.10    4.80
  -1  -3   0   47.70    8.30
  -1  -3   0   56.39    5.70
   1  -3   0   64.89    9.30
  -1  -3   0   55.69    6.50
  -1  -3   0   64.29   10.50
   1  -3   0   59.19    5.00
   1   3   0   68.59    9.80
  -1   3   0   62.89    5.40
  -1   3   0   50.39    4.70
   1   3   0   77.99    9.10
  -1   3   0   53.19    3.60
   1   3   0   57.89    8.30
  -1   3   0   69.99    6.80
   1   3   0   58.39    7.40
  -1   3   0   52.29    3.70
  -1   3   0   56.19    5.70
   1   3   0   50.39    4.70
   1   3   0   49.00    5.40
   2  -3   0  262.27   12.50
   2  -3   0  270.67   10.00
   2  -3   0  271.57    9.40
  -2  -3   0  253.27   13.90
  -2  -3   0  251.07   16.50
  -2  -3   0  264.57   12.20
   2  -3   0  278.57    9.70
  -2  -3   0  259.67   11.70
  -2  -3   0  280.67   21.80
  -2   3   0  269.57   16.00
   2   3   0  255.97    9.20
   2   3   0  260.47   11.90
  -2   3   0  258.87   10.30
   2   3   0  280.07   14.90
   2   3   0  269.87   16.80
   2   3   0  254.77    9.20
  -2   3   0  258.37   12.50
   2   3   0  251.27   16.30
  -2   3   0  263.17   10.50
   2   3   0  244.18   11.00
  -3  -3   0   48.00    9.70
  -3  -3   0   44.70    5.40
   3  -3   0   47.20    7.10
  -3  -3   0   52.79   10.10
  -3  -3   0   44.90    4.40
   3  -3   0   54.09    6.60
   3  -3   0   59.39    6.20
  -3  -3   0   48.00    4.40
  -3  -3   0   59.69   11.90
  -3  -3   0   57.79    8.50
   3   3   0   66.29    7.20
  -3   3   0   52.29    7.30
   3   3   0   62.99   12.40
   3   3   0   70.09   12.20
   3   3   0   69.79   11.30
   3   3   0   58.19    6.50
  -3   3   0   60.29    6.70
   3   3   0   43.50    5.50
   3   3   0   49.70    4.40
   3   3   0   48.40    5.70
  -3   3   0   47.70   11.10
   4  -3   0   64.19    8.10
  -4  -3   0   62.99    6.60
  -4  -3   0   47.60   12.30
   4  -3   0   66.59    8.80
  -4  -3   0   40.70   11.20
  -4  -3   0   54.19    6.20
  -4  -3   0   48.50    9.60
   4  -3   0   41.10    7.10
   4  -3   0   61.89    7.10
  -4  -3   0   48.20    9.20
  -4  -3   0   55.89    6.30
  -4   3   0   50.99    8.00
   4   3   0   65.09   12.80
  -4   3   0   61.39   13.70
   4   3   0   40.70    6.20
   4   3   0   59.29    7.10
  -4   3   0   61.39    8.40
   4   3   0   44.80    4.50
   4   3   0   49.70    7.40
  -5  -3   0   69.89    5.50
   5  -3   0   74.09    7.40
  -5  -3   0   74.39    7.30
  -5  -3   0   87.69    7.10
   5  -3   0   70.79    8.00
  -5  -3   0   78.69    7.00
   5  -3   0   75.29    8.70
  -5  -3   0   86.29   13.40
  -5  -3   0   68.99   13.70
   5   3   0   74.79    8.20
   5   3   0   89.29    9.40
  -5   3   0  106.19   16.60
  -5   3   0   85.19    9.90
   5   3   0   76.29   15.00
   5   3   0   87.69    7.70
  -5   3   0   83.59    8.60
   5   3   0   73.69    5.60
  -5   3   0   84.29    9.60
   5   3   0   85.19   15.10
   6  -3   0   42.10   13.60
   6  -3   0   29.40    7.10
  -6  -3   0   39.10   10.50
   6  -3   0   36.30    8.80
  -6  -3   0   24.90    4.70
   6  -3   0   45.60    8.90
  -6  -3   0   38.50    6.70
  -6  -3   0   33.00    7.30
   6   3   0   24.90   12.80
   6   3   0   37.50    7.40
  -6   3   0   27.20    7.70
   6   3   0   60.79   14.80
  -6   3   0   51.19    9.10
   6   3   0   41.10    8.80
  -6   3   0   37.20   12.70
  -6   3   0   47.00    9.10
   6   3   0   21.80    4.30
   7  -3   0   45.60    8.80
  -7  -3   0   45.70    9.80
   7  -3   0   41.40   11.00
  -7  -3   0   47.00    8.60
  -7  -3   0   40.20    6.30
   7  -3   0   41.00    7.90
  -7  -3   0   56.19   15.30
   7  -3   0   44.90   10.50
  -7  -3   0   39.60   14.70
   7   3   0   46.60   11.40
  -7   3   0   34.90    9.40
   7   3   0   55.79   16.10
   7   3   0   58.19   17.60
   7   3   0   40.90    7.70
  -7   3   0   50.29   10.20
  -8  -3   0   81.89   18.60
   8  -3   0   46.90   11.40
  -8  -3   0   85.09   12.80
  -8  -3   0   67.39   10.70
   8   3   0   84.79   20.50
   8   3   0   57.49   12.30
  -8   3   0   57.39   12.60
   8   3   0   71.19   18.00
  -8   3   0   55.99   12.00
   9  -3   0    5.70   10.90
  -9  -3   0   24.90    8.90
  -9  -3   0   11.40   12.40
  -9   3   0   11.00    9.80
   9   3   0   28.60   19.50
   9   3   0    3.20    9.00
  -9   3   0    3.00    8.40
   9   3   0   16.40   17.00
 -10  -3   0    3.30    7.90
 -10  -3   0  -13.20   11.50
  10  -3   0   -8.10    9.00
  10   3   0   -3.90   16.00
 -10   3   0   16.50    9.70
 -10   3   0   17.90   10.50
  10   3   0    1.60   19.50
  10   3   0    7.50    9.80
  11  -3   0   19.90   12.30
  11   3   0   -6.40   22.80
  11   3   0    8.30   11.20
 -11   3   0    6.10    8.30
  11   3   0   27.40   18.40
 -11   3   0   10.60   11.40
  12  -3   0  -16.20   11.50
  12   3   0   20.40   47.60
  12   3   0   -2.30   12.00
   0  -4   0 1745.33   56.89
   0  -4   0 1587.34   59.89
   0  -4   0 1799.42   50.79
   0  -4   0 1773.72   49.40
   0   4   0 1807.02   53.19
   0   4   0 1782.52   49.80
   0   4   0 1727.83   55.89
   0   4   0 1738.13   50.49
   0   4   0 1761.72   56.89
   0   4   0 1759.72   56.39
   0   4   0 1778.92   49.30
  -1  -4   0   42.30   10.90
  -1  -4   0   46.60    7.80
   1  -4   0   38.20    5.50
  -1  -4   0   38.10    8.80
  -1  -4   0   29.10    5.60
   1  -4   0   41.50    9.50
   1   4   0   35.90    5.10
  -1   4   0   33.80    8.30
  -1   4   0   55.69    7.00
   1   4   0   42.60    6.70
   1   4   0   34.60    9.20
  -1   4   0   42.70    6.70
  -1   4   0   36.50    3.60
  -1   4   0   36.10    8.60
   1   4   0   43.30    8.50
   1   4   0   36.60    5.00
  -1   4   0   58.19    7.70
   1   4   0   34.60    8.40
  -1   4   0   43.30    3.50
   1   4   0   49.10   10.20
   1   4   0   40.10    8.30
  -1   4   0   43.30    5.30
   2  -4   0   68.99    3.30
  -2  -4   0   84.19   11.20
  -2  -4   0   65.59    8.70
   2  -4   0   76.99    6.40
  -2  -4   0   80.99   13.60
  -2  -4   0   73.39    8.30
  -2  -4   0   81.29   12.30
   2   4   0   73.29    9.10
   2   4   0   71.99   10.80
  -2   4   0   71.99   10.20
   2   4   0   68.39   12.40
  -2   4   0   63.59    5.90
   2   4   0   64.89    4.40
   2   4   0   77.19   11.60
   2   4   0   76.19    7.70
  -2   4   0   96.09    9.80
   2   4   0   88.99   13.30
  -2   4   0   61.09    7.10
   2   4   0   68.89    4.40
   2   4   0   79.29    9.50
   3  -4   0   93.69    9.00
   3  -4   0   78.39    5.90
   3  -4   0   93.29    6.50
  -3  -4   0  104.39   12.50
  -3  -4   0  101.79   11.30
  -3  -4   0  108.49   13.90
  -3  -4   0   84.79    8.30
  -3  -4   0  115.49   16.80
   3  -4   0   89.69    6.50
  -3   4   0   86.59    7.60
   3   4   0   94.39    6.70
   3   4   0  109.69   12.10
  -3   4   0   74.99    7.20
   3   4   0   85.29    7.70
   3   4   0   86.59    6.30
   3   4   0   83.29    8.50
  -3   4   0   77.69    9.50
   3   4   0  108.29   16.20
   3   4   0   78.19    5.50
   3   4   0  129.99   16.30
  -4  -4   0   12.80    3.00
   4  -4   0   11.80    5.20
  -4  -4   0   24.80   11.70
  -4  -4   0   14.60    3.30
   4  -4   0   12.70    4.60
  -4  -4   0    5.30    7.20
  -4  -4   0   14.30    7.80
  -4  -4   0   19.90    8.00
   4  -4   0   22.20    4.50
   4  -4   0   10.30    5.10
  -4   4   0   34.40   11.40
  -4   4   0   12.60    5.80
   4   4   0   13.20   10.40
   4   4   0   14.60    4.30
   4   4   0   13.70    4.80
   4   4   0   15.20    3.20
  -4   4   0    7.80    5.30
   4   4   0   13.70    5.20
  -4   4   0   12.30    5.70
   4   4   0   24.20   10.30
   4   4   0   15.90    5.00
  -5  -4   0  113.79   16.90
  -5  -4   0  118.59   16.20
   5  -4   0  115.99   10.00
  -5  -4   0  121.59    7.50
   5  -4   0  115.29    8.60
  -5  -4   0  116.59    7.20
   5   4   0  142.29   19.30
  -5   4   0  122.39    9.50
  -5   4   0  109.79   11.20
  -5   4   0  120.89   29.70
   5   4   0  108.59    8.90
  -5   4   0  112.69   10.40
   5   4   0  109.09    6.20
   5   4   0  122.49    9.10
  -6  -4   0   73.49   15.50
   6  -4   0   98.19   12.10
   6  -4   0   95.89   10.70
  -6  -4   0  101.49   13.90
  -6  -4   0  112.89   19.90
  -6  -4   0  106.19   17.70
  -6  -4   0   86.69    7.40
  -6  -4   0   96.49    8.50
   6  -4   0   85.19   10.10
  -6   4   0   86.69   11.40
   6   4   0  115.19   20.20
   6   4   0   79.29   17.10
  -6   4   0   84.99    9.60
   6   4   0   99.99   12.30
   6   4   0   90.09    8.80
  -6   4   0  135.09   20.50
  -6   4   0  130.89   14.10
   6   4   0   80.69    6.00
  -7  -4   0  135.09   23.10
   7  -4   0  126.69   11.30
  -7  -4   0  143.09   11.60
   7  -4   0  143.19   13.40
  -7  -4   0  170.78   22.90
  -7  -4   0  139.89   16.50
  -7  -4   0  145.59   21.30
   7   4   0  148.39   23.80
   7   4   0  118.49   12.70
  -7   4   0  120.39   12.60
  -7   4   0  119.09   13.70
   7   4   0  177.78   26.50
   7   4   0  142.69   11.60
  -8  -4   0   17.80   14.20
  -8  -4   0   42.00    9.60
   8  -4   0   39.70   10.80
  -8  -4   0   16.10   14.50
  -8  -4   0   -5.00   10.80
   8   4   0   52.49   20.90
  -8   4   0   57.19   12.50
   8   4   0   36.20   10.50
   8   4   0   44.10   17.70
  -8   4   0   21.60    8.90
  -9  -4   0   23.50   13.70
  -9  -4   0   28.30   12.00
   9  -4   0    8.30   15.90
  -9  -4   0   -1.40   14.80
  -9  -4   0   -0.90   11.40
  -9   4   0   14.40    8.90
  -9   4   0    8.20    9.60
   9   4   0    5.00    9.40
   9   4   0   -2.30   14.60
   9   4   0   15.50   16.40
  10  -4   0    8.20   10.40
 -10  -4   0   -1.20   15.20
 -10  -4   0  -17.90   10.20
 -10  -4   0   30.60   14.80
  10   4   0   11.30   16.10
 -10   4   0   -4.80   10.00
 -10   4   0    3.20    9.60
  10   4   0   10.40   19.30
  10   4   0    8.10   10.10
 -11  -4   0   16.50   17.70
  11  -4   0    3.50    9.70
  11   4   0   33.70   23.20
 -11   4   0   -6.30   11.30
  11   4   0   -1.80    9.90
  11   4   0   13.10   16.50
 -11   4   0    3.80    8.10
   0  -5   0    1.40    4.30
   0  -5   0   -0.40    5.50
   0  -5   0   10.40    8.10
   0   5   0   -7.20    5.00
   0   5   0    0.80    5.80
   0   5   0   -3.80    3.20
   0   5   0   -5.50    6.00
   0   5   0   -4.30    3.90
   0   5   0    6.40    5.50
   0   5   0   -4.40    4.20
  -1  -5   0   99.99    9.40
  -1  -5   0  129.49   17.30
   1  -5   0  104.99    7.80
  -1  -5   0   94.89    8.60
  -1  -5   0  107.29   13.90
   1  -5   0  111.49   12.60
  -1   5   0  104.59   11.70
   1   5   0   98.49   11.70
   1   5   0  104.89   13.10
   1   5   0   81.89    7.20
  -1   5   0  108.79    9.00
   1   5   0  122.29   16.20
  -1   5   0  102.89   11.50
   1   5   0   93.99    7.20
   1   5   0  103.39   11.70
   1   5   0   87.59    8.60
  -1   5   0   91.59    9.10
   1   5   0  107.09   12.10
  -1   5   0   94.29    4.90
  -1   5   0   96.79    8.60
  -1   5   0   96.69    7.00
  -1   5   0   97.19    5.10
  -2  -5   0  335.57   15.10
  -2  -5   0  382.16   24.40
  -2  -5   0  330.27   16.60
   2  -5   0  354.66   14.10
  -2  -5   0  352.36   21.70
  -2   5   0  338.17   18.90
  -2   5   0  344.07   12.70
   2   5   0  354.56   18.20
   2   5   0  314.97   21.80
  -2   5   0  335.47   20.10
   2   5   0  341.07   19.40
   2   5   0  345.17   13.30
   2   5   0  333.87   10.70
  -2   5   0  343.37   18.40
   2   5   0  325.07   14.50
   2   5   0  325.67   21.10
   2   5   0  330.87   16.10
  -2   5   0  335.97   12.60
   2   5   0  358.36   21.80
  -2   5   0  334.87   15.40
   3  -5   0   82.69    7.10
  -3  -5   0   98.29    8.70
   3  -5   0   79.09    4.40
  -3  -5   0  124.39   16.70
   3  -5   0   79.69    6.30
  -3  -5   0   93.29   12.90
  -3  -5   0   90.19   10.30
  -3  -5   0  104.59   18.20
   3   5   0   86.89    9.20
   3   5   0   71.69    6.00
  -3   5   0   83.59    8.10
  -3   5   0  102.99   13.30
   3   5   0   73.89   12.00
   3   5   0   87.29    9.20
   3   5   0   97.99   16.40
  -3   5   0   71.69    7.00
   3   5   0   79.09    5.90
   3   5   0  110.69   17.00
  -3   5   0   74.99    9.40
   3   5   0   79.59    6.10
  -3   5   0   81.29    7.00
  -4  -5   0  154.58   13.10
  -4  -5   0  138.79   15.20
   4  -5   0  148.89    8.20
   4  -5   0  151.78    7.90
  -4  -5   0  160.18   21.60
  -4  -5   0  141.19   13.40
   4  -5   0  144.29    8.60
  -4   5   0  142.39   13.00
  -4   5   0  134.59   12.30
  -4   5   0  162.58   10.30
   4   5   0  153.58   20.70
   4   5   0  127.39    7.00
   4   5   0  140.59    8.60
   4   5   0  128.69    9.00
  -4   5   0  128.39   15.20
  -4   5   0  132.29    9.80
   4   5   0  158.18   15.70
   4   5   0  142.69    9.00
   5  -5   0   31.10    6.90
  -5  -5   0   41.40   10.80
  -5  -5   0   26.50    3.10
   5  -5   0   25.30    5.20
  -5  -5   0   33.10   13.50
   5  -5   0   39.90    6.50
  -5  -5   0   39.00   11.80
  -5  -5   0   36.60   10.60
   5   5   0   36.40    7.90
  -5   5   0   28.50    8.80
  -5   5   0   30.60    8.60
   5   5   0    5.60    9.60
   5   5   0   20.80    5.90
  -5   5   0   41.80    8.70
  -5   5   0   17.70   12.50
   5   5   0   23.30   14.00
  -5   5   0   36.50    7.80
   5   5   0   24.80    3.80
   6  -5   0   74.09    8.30
   6  -5   0   85.79    8.30
   6  -5   0   84.19   10.90
  -6  -5   0   64.19   17.20
  -6  -5   0  111.39   17.70
  -6  -5   0   67.89   16.30
  -6  -5   0   83.59    6.70
  -6  -5   0   86.19   14.80
   6   5   0   79.79    9.80
  -6   5   0   69.49   11.10
   6   5   0   91.69   19.30
   6   5   0   81.79   16.10
  -6   5   0  109.49   13.70
  -6   5   0  114.69   13.20
   6   5   0   94.29   11.80
  -7  -5   0    2.30   10.60
  -7  -5   0    5.60   11.70
  -7  -5   0   -7.40   12.40
  -7  -5   0    6.80   10.30
   7  -5   0   11.20    7.40
   7   5   0    3.30    8.10
  -7   5   0    3.80    8.00
   7   5   0    0.90   13.20
   7   5   0    7.40   13.60
  -7   5   0   12.10    8.70
   7   5   0    9.90    5.80
  -8  -5   0   31.20   13.20
  -8  -5   0   -3.70   12.00
  -8  -5   0   23.70   14.50
   8  -5   0   33.00    9.70
   8   5   0   36.80   10.10
   8   5   0   13.40   15.60
  -8   5   0   20.60    9.00
   8   5   0   45.10   18.10
  -8   5   0   34.00   10.40
  -9  -5   0   20.20   14.20
   9  -5   0   -3.50   11.40
  -9  -5   0  -16.40    9.90
   9   5   0    4.20    9.30
   9   5   0  -15.60   15.20
  -9   5   0   15.10    9.20
   9   5   0   12.30   13.70
  -9   5   0  -11.60    8.70
 -10  -5   0  -15.90    9.10
 -10  -5   0   -6.90   13.40
  10  -5   0   15.70   11.40
 -10  -5   0  -14.10   14.00
 -10   5   0   16.10   10.10
 -10   5   0   18.50   12.10
  10   5   0   11.50   10.70
  10   5   0   19.00   19.10
  10   5   0   20.30   20.80
 -11  -5   0   13.50   18.90
 -11  -5   0   15.50   14.00
  11   5   0   -1.10   26.40
 -11   5   0   -4.80    7.20
 -11   5   0   11.80   13.80
  11   5   0    9.70   11.50
 -11   5   0    2.20   28.40
   0  -6   0  114.69   13.90
   0  -6   0  113.69   10.60
   0  -6   0  116.99    9.40
   0   6   0  108.79   13.10
   0   6   0  118.59    9.40
   0   6   0  116.99    9.30
   0   6   0  124.29   13.60
   0   6   0  115.09   11.60
   0   6   0   96.69    7.80
   0   6   0  122.69   14.10
   0   6   0  119.89   13.80
  -1  -6   0   77.29   12.50
   1  -6   0   77.69    7.80
   1  -6   0   62.39   10.80
  -1  -6   0   55.99    7.80
  -1  -6   0   88.49   10.60
  -1  -6   0   66.09   13.30
   1   6   0   67.49    7.20
  -1   6   0   75.59    4.60
   1   6   0   85.09   13.50
   1   6   0   77.19    8.30
   1   6   0   66.69   11.20
  -1   6   0   71.29    7.60
  -1   6   0   76.69   15.30
   1   6   0   75.79    8.70
  -1   6   0   79.29    4.70
   1   6   0   83.79   13.30
  -1   6   0   74.89    8.70
   1   6   0   88.79   13.60
  -1   6   0   75.09   12.80
  -1   6   0   86.59    9.60
   1   6   0   94.29   13.90
  -1   6   0   95.29   14.60
   2  -6   0   11.50    4.90
  -2  -6   0   20.70    7.70
  -2  -6   0   26.00    8.60
  -2  -6   0   20.10    8.40
  -2  -6   0   24.40   14.40
  -2   6   0   30.70    8.70
   2   6   0   16.60    4.50
  -2   6   0   15.20    5.60
  -2   6   0   14.10    6.40
   2   6   0   14.10    8.40
   2   6   0   18.60    3.00
   2   6   0   17.60    2.70
   2   6   0   12.30    9.30
   2   6   0   23.40    7.80
   2   6   0    9.70    8.80
  -2   6   0   21.00    4.40
  -2   6   0    9.70    6.20
  -2   6   0   22.30    5.10
  -2   6   0   23.40    4.60
  -3  -6   0   42.70   12.90
  -3  -6   0   29.00    8.00
   3  -6   0   42.00    6.30
  -3  -6   0   26.30   10.00
   3   6   0   30.80    5.00
   3   6   0   41.10   10.90
  -3   6   0   35.40   10.00
  -3   6   0   38.00    6.80
   3   6   0   21.30    7.10
   3   6   0   41.90   13.80
  -3   6   0   34.60    8.10
   3   6   0   40.90    5.20
   3   6   0   30.10    4.60
  -3   6   0   34.20    8.00
  -3   6   0   39.40    6.50
  -4  -6   0   12.90   11.90
  -4  -6   0   36.70   12.20
   4  -6   0   44.20    6.90
   4  -6   0   35.00    4.30
   4  -6   0   37.20    4.10
  -4  -6   0   43.20   11.10
  -4  -6   0   50.99   11.70
   4   6   0   43.40    6.30
   4   6   0   36.30    5.10
  -4   6   0   42.50   12.40
   4   6   0   48.50   13.50
   4   6   0   41.30   14.50
  -4   6   0   59.09    9.80
  -4   6   0   47.30    9.20
   4   6   0   33.30    8.00
   4   6   0   40.50    6.50
  -4   6   0   59.09    8.70
  -4   6   0   51.99   10.40
   5  -6   0   13.30    5.10
  -5  -6   0    7.50    8.90
  -5  -6   0   10.50   12.10
   5  -6   0   26.50    6.00
  -5  -6   0   20.10   11.00
  -5  -6   0   -5.20    8.30
  -5   6   0   12.80    7.20
   5   6   0    7.80    7.90
   5   6   0    7.50   13.90
   5   6   0    2.50   10.70
   5   6   0   13.10    5.30
  -5   6   0   12.00    7.40
  -6  -6   0    8.80   10.00
  -6  -6   0   35.70   15.90
  -6  -6   0    7.80   11.20
   6  -6   0   48.40   13.20
   6  -6   0   17.50    6.30
   6   6   0   27.70    8.20
   6   6   0   14.10   13.80
  -6   6   0   18.60    8.80
  -6   6   0   23.50    9.10
   6   6   0   62.39   18.90
  -6   6   0   12.00   11.10
   6   6   0   18.50    7.70
  -7  -6   0   35.00   12.80
   7  -6   0   42.20    9.00
  -7  -6   0   49.10   14.90
  -7  -6   0   50.29   18.60
   7   6   0   23.10   15.70
   7   6   0   30.90   16.20
   7   6   0   35.90    9.50
  -7   6   0   37.90   10.70
  -7   6   0   40.90   10.30
  -8  -6   0   38.20   15.70
  -8  -6   0    0.30   10.90
  -8  -6   0    3.20   15.00
   8   6   0    3.30    9.10
   8   6   0    0.40   13.60
  -8   6   0   20.90    9.50
  -8   6   0   28.60    9.80
   8   6   0   15.40   16.10
  -9  -6   0   21.50   11.90
  -9  -6   0   -6.00   16.50
  -9  -6   0   22.50   14.10
  -9   6   0   11.60    9.80
  -9   6   0   10.70    9.20
   9   6   0    8.70   16.60
   9   6   0   19.80   10.60
   9   6   0   32.00   19.00
 -10  -6   0   12.00   16.70
 -10  -6   0   -1.70   10.90
 -10   6   0   16.70   24.00
  10   6   0   -8.90   22.40
 -10   6   0    8.10   10.10
 -10   6   0   14.00   11.00
  10   6   0   -1.40   10.00
   0  -7   0   17.00    9.80
   0  -7   0   -2.40    6.00
   0   7   0    1.60    5.30
   0   7   0    2.30    8.10
   0   7   0    7.20    7.70
   0   7   0   16.20    8.30
   0   7   0    0.30    6.10
  -1  -7   0    8.90    6.30
   1  -7   0    8.30    5.90
   1  -7   0    4.40    6.10
  -1  -7   0    8.90    7.50
  -1  -7   0    1.10    7.60
  -1  -7   0    3.50    7.30
   1   7   0    8.70    8.10
  -1   7   0   13.00    8.60
   1   7   0   -3.90    8.10
   1   7   0    8.40    5.40
  -1   7   0   17.00    9.90
  -1   7   0   -7.50    7.20
   1   7   0    6.10    9.60
  -1   7   0    7.60    7.00
  -1   7   0    9.00    6.10
  -1   7   0   13.90    3.40
  -1   7   0   12.90    4.90
  -2  -7   0   35.20    8.60
   2  -7   0   37.70    7.50
  -2  -7   0   20.70   12.20
  -2  -7   0   49.00   10.60
  -2  -7   0   48.60   12.20
  -2   7   0   38.00   11.40
  -2   7   0   41.80    8.80
   2   7   0   44.10   12.70
   2   7   0   26.50    8.40
  -2   7   0   35.70   13.00
   2   7   0   27.90    3.10
  -2   7   0   53.79    7.80
   2   7   0   37.40   12.20
   2   7   0   55.29   14.10
   2   7   0   31.00    6.00
  -2   7   0   22.60   11.30
  -2   7   0   42.60    5.70
  -2   7   0   40.80    6.00
  -3  -7   0   25.70    8.20
   3  -7   0   33.60    7.20
  -3  -7   0   39.00   13.00
  -3  -7   0   34.60   10.90
  -3  -7   0   30.00   13.30
  -3   7   0   37.90   11.10
   3   7   0   38.50   12.90
   3   7   0   27.40    5.40
  -3   7   0   20.60    9.60
   3   7   0   25.40    7.60
  -3   7   0   44.00    7.40
   3   7   0   33.70    5.00
  -3   7   0   41.00    6.50
  -3   7   0   43.20    9.20
  -3   7   0   37.40   14.20
   3   7   0   38.00   13.50
   4  -7   0   66.89    8.30
  -4  -7   0   73.49   15.20
  -4  -7   0   56.19   12.90
  -4  -7   0   48.80   15.00
  -4   7   0   54.69   10.50
   4   7   0   34.60    7.80
   4   7   0   68.19   15.70
   4   7   0   48.10   16.30
  -4   7   0   80.99   10.70
  -4   7   0   50.59    8.00
  -4   7   0   75.49   28.80
   4   7   0   57.89    6.10
   4   7   0   60.79    7.50
  -5  -7   0   -3.00    9.00
  -5  -7   0   -1.30    8.50
  -5  -7   0   28.10   15.50
   5  -7   0    2.30    5.80
   5   7   0  -10.20   11.70
  -5   7   0   13.20    6.00
  -5   7   0    9.00    7.80
  -5   7   0   -9.80    6.30
   5   7   0    0.30   12.40
  -6  -7   0   37.70   14.30
  -6  -7   0   16.80   13.80
   6   7   0   22.70    8.10
   6   7   0   26.00   13.50
  -6   7   0   42.60   10.90
  -6   7   0   28.00    9.00
   6   7   0   11.40   12.80
  -7  -7   0  -20.40    9.20
  -7  -7   0   17.70   16.00
  -7  -7   0   -2.60   11.10
  -7   7   0    4.00    8.60
  -7   7   0   -5.10    6.80
   7   7   0   -4.20   13.40
   7   7   0   19.10   15.10
   7   7   0    5.50    8.00
  -8  -7   0    0.10   14.90
  -8  -7   0    1.40   14.30
  -8  -7   0    3.80   11.60
  -8   7   0    5.30    8.70
   8   7   0    7.70   17.80
  -8   7   0    1.90    7.80
   8   7   0    4.30    9.20
  -9  -7   0   -2.00   27.40
  -9  -7   0    3.10   13.80
  -9  -7   0   -4.00   16.30
   9   7   0   -6.40   15.80
  -9   7   0   38.60   24.30
  -9   7   0    3.00   10.00
  -9   7   0   -3.90    9.30
 -10  -7   0   38.00   13.90
 -10  -7   0   -9.70   16.10
 -10   7   0  -16.60   28.70
  10   7   0   -1.70   19.70
 -10   7   0   16.60   17.10
 -10   7   0   -1.90   10.30
   0  -8   0   -5.00    8.00
   0  -8   0    3.20    6.80
   0  -8   0    1.90    6.60
   0   8   0   10.90    8.40
   0   8   0   -5.10    6.50
   0   8   0   17.20   11.70
   0   8   0   -1.50    6.10
  -1  -8   0    1.60    7.20
   1  -8   0    8.30    7.10
  -1  -8   0   15.90   10.00
  -1  -8   0   10.00   10.30
   1   8   0    9.00    6.10
  -1   8   0    8.40    7.20
   1   8   0   10.60   10.30
  -1   8   0   12.00   10.00
  -1   8   0    3.70    6.40
   1   8   0   -7.20    9.60
   1   8   0    3.80    9.50
  -1   8   0    3.50    6.50
   1   8   0    1.80    5.90
  -2  -8   0   11.80    8.10
  -2  -8   0   -1.10    5.50
  -2  -8   0    0.30    9.10
   2  -8   0   -6.30    5.90
  -2  -8   0   23.60   10.60
  -2   8   0    2.30    4.30
  -2   8   0    0.60    6.10
   2   8   0    4.70    6.10
   2   8   0    2.20   14.00
   2   8   0   -0.20    6.50
  -2   8   0    4.90    9.10
  -2   8   0    5.40    9.00
   2   8   0    3.40    9.90
   2   8   0   13.20   11.60
  -3  -8   0    2.50    9.80
   3  -8   0   10.20    6.20
  -3  -8   0    3.40    7.90
  -3  -8   0   16.00   11.50
  -3  -8   0   -6.80    9.10
   3   8   0   -4.40   10.50
  -3   8   0   17.30   11.60
   3   8   0    1.10    5.50
   3   8   0    4.70    4.90
  -3   8   0    6.70    7.90
  -3   8   0   13.70    9.60
  -3   8   0    3.60    5.20
   3   8   0   15.90   11.90
  -4  -8   0   39.20   13.50
   4  -8   0   18.20    7.50
  -4  -8   0   16.10   10.40
  -4  -8   0   19.80   14.20
  -4   8   0    6.90    6.80
   4   8   0   25.70   12.80
  -4   8   0   20.30   15.80
   4   8   0    0.30   11.80
  -4   8   0    1.30    9.20
  -4   8   0   -0.10    6.90
  -5  -8   0   22.30   14.40
  -5  -8   0   23.20   12.00
  -5  -8   0   12.90   11.50
   5   8   0   51.69   17.80
  -5   8   0   24.70   14.50
   5   8   0   18.30   14.20
  -5   8   0   38.00    9.20
  -5   8   0   22.30    8.90
  -6  -8   0   -2.70    9.50
  -6  -8   0   13.20   17.60
  -6  -8   0    8.20   12.80
  -6   8   0   10.00    8.20
  -6   8   0   18.60   17.60
   6   8   0    8.50   18.00
   6   8   0   15.80   12.50
  -6   8   0    5.60    8.10
  -7  -8   0   12.10   10.70
  -7  -8   0   -7.50   14.70
  -7  -8   0   14.40   15.40
  -7   8   0   16.90    9.40
   7   8   0   10.60   14.80
  -7   8   0    6.70   17.00
  -7   8   0   11.20    9.20
  -8  -8   0   -3.70   16.80
  -8  -8   0   14.80   15.70
  -8  -8   0   29.40   14.70
   8   8   0   15.30   18.30
  -8   8   0    0.50    8.70
  -8   8   0   31.80   21.30
  -8   8   0   15.40    9.70
  -9  -8   0   36.90   14.60
  -9  -8   0   16.60   18.00
  -9   8   0   -8.90    9.20
   9   8   0    2.80   20.10
  -9   8   0   19.40   10.80
  -9   8   0   29.90   25.00
   0  -9   0    7.00   10.40
   0  -9   0    5.60    7.80
   0  -9   0    1.40    8.40
   0   9   0    4.00    6.60
   0   9   0   15.40    9.10
   0   9   0   -2.30   11.00
   0   9   0   -3.00    5.00
   0   9   0  -19.30    9.60
  -1  -9   0   20.50   11.30
  -1  -9   0   -1.10    6.10
  -1  -9   0   -2.20    7.50
   1  -9   0    6.10    7.90
   1   9   0   22.50   10.30
   1   9   0   22.90   11.90
  -1   9   0    0.40    6.60
   1   9   0    1.40    5.40
   1   9   0    7.40    5.90
  -1   9   0   16.80   10.80
  -1   9   0   -7.20   10.70
  -1   9   0    1.90    5.90
   1   9   0    3.70   11.80
  -2  -9   0   -2.00    7.40
   2  -9   0    7.60    6.20
  -2  -9   0    8.30   11.40
  -2  -9   0    1.80    8.50
   2   9   0    4.70   11.10
   2   9   0   10.60   11.90
  -2   9   0   -8.50   10.20
   2   9   0   -5.80    3.70
   2   9   0    9.40    6.30
   2   9   0   12.20   13.20
  -2   9   0    4.50    7.00
  -2   9   0   10.90    7.50
  -3  -9   0    8.20    9.70
  -3  -9   0   32.00   12.40
  -3  -9   0   -4.20    9.90
  -3  -9   0   17.90    9.40
   3  -9   0    4.50    6.30
   3   9   0   -3.90   11.50
  -3   9   0    4.30    8.20
   3   9   0   -5.30   12.00
  -3   9   0    5.00   11.20
   4  -9   0   36.30    8.40
  -4  -9   0   48.60   15.50
  -4  -9   0   18.70   13.20
  -4  -9   0   55.89   14.30
  -4   9   0   44.60   11.50
  -4   9   0    9.90   16.50
   4   9   0   61.79   22.30
  -4   9   0   18.90   12.70
  -5  -9   0   16.30   13.70
  -5  -9   0    5.40    9.70
  -5  -9   0    7.20   13.90
  -5   9   0    7.50   13.60
  -5   9   0    8.50    7.40
   5   9   0    7.30   13.50
  -6  -9   0   -5.80   10.50
  -6  -9   0    2.10   13.80
  -6  -9   0   -7.70   15.10
   6   9   0   46.40   19.30
  -6   9   0   -1.30    7.40
  -6   9   0   20.80   15.40
  -7  -9   0    9.50   16.80
  -7  -9   0   -3.10   12.20
  -7  -9   0   -7.40   15.50
  -7   9   0    4.20   16.20
  -7   9   0    6.60    8.50
   7   9   0   -2.00   17.90
  -8  -9   0   10.70   13.10
  -8  -9   0  -33.20   15.10
  -8   9   0   -7.80    7.50
  -8   9   0   23.50   22.70
   8   9   0    4.40   21.00
   0 -10   0    2.80    7.50
   0 -10   0   12.80    8.20
   0  10   0   12.10   13.20
   0  10   0   22.10    8.10
   0  10   0   14.20   10.60
  -1 -10   0    6.40   12.00
  -1 -10   0   10.20    8.10
   1 -10   0    5.80    7.20
  -1 -10   0    6.00    8.00
  -1  10   0   18.90   14.30
  -1  10   0    5.40   11.60
   1  10   0    2.70   12.20
   1  10   0   -1.80   12.00
  -1  10   0    8.70    7.80
  -2 -10   0    7.60   11.50
  -2 -10   0    3.20    8.60
  -2 -10   0   -2.60    8.00
   2 -10   0   -7.80    7.30
  -2  10   0   -3.40    5.70
   2  10   0    1.60   10.80
  -2  10   0    0.20   11.90
  -2  10   0   13.20    7.80
  -3 -10   0   -2.60   13.10
  -3 -10   0   21.90   12.80
  -3 -10   0   -0.50    8.40
   3 -10   0    2.60    8.30
  -3  10   0   13.00    8.80
  -3  10   0   16.70    9.90
  -4 -10   0    0.50    8.70
  -4 -10   0    1.40   21.60
   4  10   0   18.50   14.90
  -4  10   0    5.80   11.30
  -4  10   0    4.50    8.00
  -5 -10   0   -2.80   14.50
  -5 -10   0   16.50   14.60
  -5 -10   0   16.30   12.70
   5  10   0   37.50   18.90
  -5  10   0   -1.10    8.70
  -5  10   0   12.10   14.10
  -6 -10   0   12.30   15.10
  -6 -10   0   -5.90   11.80
   6  10   0    4.50   19.20
  -6  10   0   11.30    9.70
  -6  10   0   23.20   18.90
  -7 -10   0   -8.80   12.00
  -7 -10   0   29.80   18.10
  -7  10   0    6.50   21.60
  -7  10   0   -1.40    9.70
   7  10   0  -32.70   24.10
   0 -11   0   23.10   17.50
   1 -11   0    5.40    8.80
  -1 -11   0   -7.00    8.70
  -1 -11   0    5.10   10.60
  -1  11   0   -6.60    6.70
  -1  11   0    2.90   12.80
   2 -11   0    0.60    9.10
  -2 -11   0   -7.00    9.00
  -2 -11   0   -7.60    8.90
  -2 -11   0   -8.20   12.70
  -2  11   0   -0.40    7.30
  -2  11   0   11.00   14.80
  -3 -11   0   -1.00   11.10
  -3 -11   0   -7.50   13.10
  -3  11   0   -2.50    7.60
  -3  11   0  -11.70   13.90
  -4 -11   0   18.50   14.50
  -4 -11   0  -11.40   15.30
  -4 -11   0   -5.20   12.70
  -4  11   0   -6.00    8.30
  -4  11   0   17.60    9.90
   4  11   0    5.90   14.80
  -5 -11   0   13.70   12.90
  -5 -11   0    4.20   13.50
  -5  11   0   -1.60   10.80
   5  11   0  -24.80   15.40
   0 -12   0   -3.60   10.80
   1 -12   0  -12.60   10.30
  -1 -12   0   11.70   11.00
  -2 -12   0   11.80   13.00
  -2 -12   0    1.70   11.30
  -2  12   0  -29.40   11.80
  -3 -12   0    9.00   13.90
  -3 -12   0    0.40   12.30
  -3  12   0   35.20   20.10
  -3  12   0    9.30    9.10
  12   0  -1    3.10   10.80
 -12   0   1   19.90   10.20
  11   0  -1   -5.50   39.10
  11   0  -1    3.40    9.80
 -11   0   1    0.50    9.00
  10   0  -1   10.00    9.80
 -10   0   1    3.00    9.60
 -10   0   1    1.40    6.60
 -10   0   1   -3.90    8.80
  10   0  -1   -4.00   16.00
   9   0  -1    3.80   13.90
  -9   0   1   13.90    8.70
  -9   0   1   34.80   12.10
   9   0  -1   57.99   15.60
  -9   0   1   28.70    9.00
   9   0  -1   15.50    5.90
   9   0  -1   32.50   10.40
   8   0  -1    3.60    8.50
   8   0  -1   12.40   12.60
  -8   0   1    0.90    6.90
  -8   0   1   11.60    9.40
   8   0  -1   -0.50   10.20
  -8   0   1   -8.50   10.90
  -8   0   1   -3.40    7.90
   8   0  -1   -4.50    5.10
  -7   0   1   -2.70    7.10
   7   0  -1   14.70   13.00
  -7   0   1   16.10    5.90
  -7   0   1    5.50    5.80
  -7   0   1   12.30    7.50
   7   0  -1   10.30    6.00
   7   0  -1    8.10    7.20
   7   0  -1    8.90   10.20
   7   0  -1   10.20    5.40
  -7   0   1   27.40   12.30
   6   0  -1   14.50    5.90
  -6   0   1   30.90    7.30
   6   0  -1   14.00   10.10
  -6   0   1   28.30    8.10
  -6   0   1   29.00   10.40
   6   0  -1   23.40    5.90
   6   0  -1   20.00    7.00
  -6   0   1   19.50    6.10
  -6   0   1   29.00    8.40
   6   0  -1   22.90   10.60
   5   0  -1  272.07   20.20
   5   0  -1  261.47   13.10
   5   0  -1  255.17   12.60
   5   0  -1  290.57   14.20
  -5   0   1  274.17   15.40
  -5   0   1  263.87   18.50
   5   0  -1  282.57   18.50
  -5   0   1  245.18   12.60
  -5   0   1  249.38   13.20
  -5   0   1  258.97   13.00
   4   0  -1   46.80    7.20
   4   0  -1   61.99   11.90
  -4   0   1   62.09    7.60
  -4   0   1   56.39    9.60
  -4   0   1   42.70    6.00
  -4   0   1   56.19    7.40
   4   0  -1   48.00    7.00
   4   0  -1   57.09   10.10
  -4   0   1   58.09   11.90
  -4   0   1   39.20    7.50
   4   0  -1   46.90    6.10
  -3   0   1  157.68   11.50
   3   0  -1  138.89   11.70
  -3   0   1  157.98    8.50
   3   0  -1  152.38    8.50
   3   0  -1  155.38   11.20
  -3   0   1  139.09    8.90
  -3   0   1  148.59    8.10
  -3   0   1  145.39   10.80
   3   0  -1  137.89    7.90
   3   0  -1  147.59    7.60
  -3   0   1  153.08    8.30
   2   0  -1 1092.59   30.90
   2   0  -1 1099.29   31.50
   2   0  -1 1086.29   30.80
  -2   0   1 1119.59   31.70
  -2   0   1 1109.49   33.60
  -2   0   1 1151.08   31.10
   2   0  -1 1131.99   33.70
  -2   0   1 1079.39   30.90
  -2   0   1 1100.69   30.90
  -2   0   1 1107.59   33.40
  -1   0   1  121.99    6.20
   1   0  -1  114.69    5.90
  -1   0   1  123.89    4.10
   0   0  -1    0.70    1.30
   0   0   1    2.90    1.70
   0   0  -1    1.50    2.00
   0   0   1    1.30    1.30
   0   0   1   -0.10    1.00
   1   0   1  440.56   14.00
  -1   0  -1  434.86   16.80
  -1   0  -1  465.25   14.10
   1   0   1  450.15   12.60
  -1   0  -1  465.85   17.20
  -1   0  -1  456.45   12.60
   2   0   1  619.24   19.70
   2   0   1  609.34   24.40
  -2   0  -1  593.34   23.70
  -2   0  -1  610.74   19.50
   2   0   1  608.64   19.50
  -2   0  -1  600.14   18.40
   2   0   1  611.74   17.50
  -2   0  -1  623.44   23.50
  -2   0  -1  588.24   19.30
   3   0   1    4.70    5.10
  -3   0  -1    4.90    3.60
   3   0   1    1.60    3.60
   3   0   1    6.00    5.30
  -3   0  -1    1.70    4.60
   3   0   1    6.30    7.90
  -3   0  -1   -6.50    6.10
  -3   0  -1    8.50    5.50
  -3   0  -1    8.00    5.80
   3   0   1    9.20    4.80
  -4   0  -1  226.68   12.20
   4   0   1  218.68    9.60
  -4   0  -1  234.98   11.20
  -4   0  -1  226.18   12.10
  -4   0  -1  230.48   17.10
   4   0   1  245.28   19.10
   4   0   1  237.38   12.20
   4   0   1  227.48   12.60
   4   0   1  223.78   10.90
   5   0   1  540.35   29.60
  -5   0  -1  552.34   21.30
  -5   0  -1  509.95   20.70
   5   0   1  546.95   21.90
  -5   0  -1  528.55   26.10
   5   0   1  501.95   19.40
  -5   0  -1  525.85   28.40
   5   0   1  502.45   20.60
  -5   0  -1  546.85   19.60
   5   0   1  500.75   17.80
   6   0   1   -7.60    8.00
   6   0   1    5.60    4.40
  -6   0  -1    2.60    6.30
   6   0   1   12.30    5.50
   6   0   1   -8.90   10.70
   6   0   1    0.90    6.60
  -6   0  -1    7.00    7.90
  -6   0  -1    6.20    5.00
   6   0   1    0.10    4.40
   7   0   1   18.60    6.10
   7   0   1   34.10   17.20
   7   0   1   16.50   12.20
  -7   0  -1    5.60    6.50
  -7   0  -1   19.10    7.30
   7   0   1   17.30    5.50
  -7   0  -1    7.10   11.50
  -7   0  -1   24.00    9.40
   7   0   1   23.70    9.80
  -7   0  -1   21.30   11.40
   8   0   1   13.20   13.80
   8   0   1    4.50    9.30
  -8   0  -1    3.50    7.90
   8   0   1   15.00   18.80
  -8   0  -1   13.20   11.50
  -8   0  -1    1.60    6.60
  -9   0  -1   14.70    7.10
   9   0   1   33.20   16.90
   9   0   1   21.50   10.40
  -9   0  -1   13.00    9.30
   9   0   1   30.90   14.40
  -9   0  -1   13.30   11.30
  10   0   1   12.50   11.30
  10   0   1    1.70   15.50
 -10   0  -1   -3.40   11.10
  10   0   1   22.30   19.70
 -10   0  -1   14.40    8.40
 -11   0  -1   11.30    9.80
  11   0   1    9.50   20.20
  11   0   1   25.10   11.60
  12  -1  -1   -2.20   10.40
 -12  -1   1   17.80   10.20
  12   1  -1   17.00   16.80
  12   1  -1   19.70   44.00
 -12   1   1   20.90   10.20
  11  -1  -1   14.50   11.00
 -11  -1   1   14.70    9.60
  11   1  -1   -8.00    9.00
 -11   1   1   19.40    8.80
  11   1  -1  -11.90   16.80
 -11   1   1    3.30   10.80
 -10  -1   1   23.20   12.30
  10  -1  -1   -4.30   15.00
 -10  -1   1    3.10   10.10
 -10  -1   1    4.60    6.60
  10  -1  -1   15.60   11.20
  10   1  -1    5.70   17.20
 -10   1   1    4.10    8.00
  10   1  -1   11.50    9.90
  10   1  -1   10.50   17.60
 -10   1   1   -8.50    8.30
   9  -1  -1   59.99   18.40
  -9  -1   1   35.50   10.30
   9  -1  -1   43.40   12.10
  -9  -1   1   54.89   10.60
  -9  -1   1   34.30   12.90
   9  -1  -1   52.09   12.60
  -9   1   1   58.99   12.80
  -9   1   1   61.79   11.40
  -9   1   1   51.79   12.10
   9   1  -1   59.79   12.30
   9   1  -1   48.10   17.10
   9   1  -1   29.20   16.40
  -8  -1   1  127.29   13.90
   8  -1  -1   92.99   11.30
   8  -1  -1  115.39   19.40
  -8  -1   1   83.79   12.80
  -8  -1   1   94.19   20.00
   8  -1  -1   94.69   13.90
  -8  -1   1   99.39   11.50
  -8  -1   1   81.09   15.50
  -8   1   1  100.39   14.10
  -8   1   1  113.49   14.40
   8   1  -1   85.59    9.30
   8   1  -1  119.99   20.70
   8   1  -1  126.19   22.70
   8   1  -1   94.99   13.60
  -8   1   1  109.29   13.00
  -7  -1   1   27.70    9.60
   7  -1  -1   17.20   10.40
   7  -1  -1   25.80    7.20
   7  -1  -1   25.10    6.70
  -7  -1   1   18.50    8.20
  -7  -1   1   32.90    7.20
  -7  -1   1   50.29    9.60
  -7  -1   1    5.70   10.30
   7  -1  -1   34.90    9.50
  -7   1   1   23.10    7.40
   7   1  -1   22.80    7.20
  -7   1   1   43.70    8.80
   7   1  -1   16.50   12.60
  -7   1   1   43.80   12.80
   7   1  -1   30.30    8.20
   7   1  -1   34.50    6.40
  -7   1   1   22.00    8.20
   7   1  -1   27.80   13.60
  -7   1   1   43.00    9.40
  -6  -1   1    3.50    4.70
   6  -1  -1    4.30    6.70
  -6  -1   1    6.90    7.70
   6  -1  -1    8.90    5.50
  -6  -1   1    7.10    6.20
   6  -1  -1   21.80    9.60
   6  -1  -1   11.90    5.60
  -6  -1   1    6.50    7.00
  -6  -1   1   19.10    6.30
  -6   1   1   12.00    9.30
  -6   1   1   19.10   10.20
   6   1  -1    4.50    4.40
  -6   1   1   15.70    6.30
   6   1  -1    1.50    9.20
  -6   1   1    7.20    6.80
  -6   1   1   21.80    6.30
   6   1  -1   11.80    5.80
  -5  -1   1  254.97   12.60
   5  -1  -1  258.87   13.00
   5  -1  -1  258.87   12.90
  -5  -1   1  222.98   16.50
  -5  -1   1  256.27   13.20
   5  -1  -1  251.47   16.70
  -5  -1   1  255.77   12.10
  -5  -1   1  251.47   17.20
   5  -1  -1  296.27   14.40
  -5   1   1  262.17   13.40
  -5   1   1  251.67   13.10
  -5   1   1  249.48   18.60
   5   1  -1  248.18   11.90
   5   1  -1  257.77   19.40
   5   1  -1  233.98   12.50
  -5   1   1  251.87   13.30
   5   1  -1  290.27   19.80
   5   1  -1  245.38   13.00
  -4  -1   1   59.49    9.50
   4  -1  -1   54.29    8.20
   4  -1  -1   54.69    6.70
  -4  -1   1   57.99    6.20
   4  -1  -1   54.69    9.30
  -4  -1   1   54.79    6.90
  -4  -1   1   72.09   10.50
   4  -1  -1   56.39    6.80
  -4   1   1   53.19    9.00
  -4   1   1   72.59    7.90
   4   1  -1   61.89   10.80
  -4   1   1   59.99    7.50
   4   1  -1   64.89   12.30
   4   1  -1   72.39    8.30
  -4   1   1   87.99    8.70
  -4   1   1   59.29   11.60
   4   1  -1   56.29    6.00
   4   1  -1   62.99    7.30
  -3  -1   1  289.67   11.30
   3  -1  -1  284.07   11.80
  -3  -1   1  257.27   15.30
  -3  -1   1  278.97   11.00
   3  -1  -1  284.27   13.20
  -3  -1   1  271.87   13.70
  -3  -1   1  266.27   10.90
  -3  -1   1  288.47   14.70
  -3  -1   1  290.77   10.80
   3  -1  -1  276.47   11.30
   3  -1  -1  306.57   11.90
  -3   1   1  288.07   11.70
   3   1  -1  286.47   10.70
  -3   1   1  294.87   15.80
   3   1  -1  276.67   11.50
   3   1  -1  267.47   11.00
   3   1  -1  272.07   14.20
  -3   1   1  272.77   11.80
  -3   1   1  293.07   13.00
  -3   1   1  296.37   11.70
   3   1  -1  307.07   14.70
   3   1  -1  285.27   16.00
  -2  -1   1 3951.90  106.79
  -2  -1   1 4099.89  105.19
   2  -1  -1 4242.68  105.79
   2  -1  -1 3984.80  105.39
  -2  -1   1 3977.50  108.99
   2  -1  -1 4025.00  106.09
  -2  -1   1 4025.80  109.79
  -2  -1   1 3960.50  104.99
  -2  -1   1 3990.00  105.19
  -2   1   1 4017.20  110.59
   2   1  -1 4008.20  107.09
  -2   1   1 4001.60  106.59
   2   1  -1 4022.20  109.89
   2   1  -1 4119.29  105.19
  -2   1   1 3964.60  105.49
   2   1  -1 4055.79  105.29
   2   1  -1 4067.59  105.19
  -2   1   1 4069.69  105.69
   2   1  -1 3972.20  108.99
  -2   1   1 4078.19  106.19
   1  -1  -1 1401.06   41.30
  -1  -1   1 1429.86   40.50
  -1  -1   1 1456.15   40.60
   1  -1  -1 1356.46   37.80
  -1  -1   1 1230.38   36.80
   1   1  -1 1401.06   37.00
   1   1  -1 1346.87   37.90
  -1   1   1 1511.45   37.50
   1   1  -1 1216.78   39.70
   1   1  -1 1458.15   40.80
   1   1  -1 1549.45   37.50
  -1   1   1 1425.66   38.90
   1   1  -1 1457.95   38.40
   0  -1  -1  671.93   24.20
   0  -1  -1  798.22   24.80
   0   1  -1  829.22   21.60
   0   1   1  816.92   21.30
   0   1   1  820.52   21.50
   0   1  -1  819.62   23.60
   0   1  -1  797.52   23.00
   0   1  -1  726.73   22.30
   0   1   1  775.02   21.90
   0   1   1  805.22   22.60
   0   1  -1  835.02   21.10
  -1  -1  -1 2233.88   60.59
  -1  -1  -1 2294.87   57.69
   1  -1   1 2009.40   61.49
  -1  -1  -1 2235.38   57.59
   1  -1   1 2057.59   58.39
   1  -1   1 2112.89   57.89
  -1  -1  -1 2216.88   62.19
   1  -1   1 2096.89   57.79
  -1   1  -1 2071.09   61.49
  -1   1  -1 2078.59   57.89
   1   1   1 2211.78   57.49
   1   1   1 2238.58   57.79
   1   1   1 2384.46   57.99
   1   1   1 2180.68   60.59
   2  -1   1   34.40    9.00
  -2  -1  -1   49.10    7.20
   2  -1   1   31.00    5.50
  -2  -1  -1   34.20    4.80
   2  -1   1   28.60    4.70
  -2  -1  -1   38.00    5.00
  -2  -1  -1   31.30    8.00
  -2  -1  -1   34.00    4.20
  -2  -1  -1   33.70    3.20
  -2   1  -1   29.50    8.70
   2   1   1   37.20    9.00
  -2   1  -1   31.70    4.80
   2   1   1   37.70    5.50
  -2   1  -1   35.50    5.80
   2   1   1   44.10    7.50
   2   1   1   39.20    5.10
   3  -1   1 1644.74   49.80
  -3  -1  -1 1759.42   49.60
   3  -1   1 1782.52   58.29
  -3  -1  -1 1764.52   47.40
   3  -1   1 1701.63   49.80
  -3  -1  -1 1749.22   59.89
   3  -1   1 1753.92   50.29
  -3  -1  -1 1826.62   53.69
  -3  -1  -1 1790.72   49.70
   3   1   1 1806.12   57.59
   3   1   1 1810.82   50.19
   3   1   1 1783.22   47.50
  -3   1  -1 1787.62   49.99
  -3   1  -1 1687.83   49.90
  -3   1  -1 1755.52   50.19
  -3   1  -1 1688.23   56.79
   3   1   1 1748.23   48.40
   4  -1   1   20.80    6.90
  -4  -1  -1   20.80    7.80
   4  -1   1   14.90    5.90
   4  -1   1   13.20    5.00
  -4  -1  -1   21.10    6.20
  -4  -1  -1   23.40    7.70
   4  -1   1   25.60   11.70
  -4  -1  -1   14.90    6.20
  -4  -1  -1   14.30    4.00
  -4   1  -1   30.60   10.10
  -4   1  -1   17.10    6.20
   4   1   1    8.20    3.80
   4   1   1   11.50    4.20
  -4   1  -1   14.20    6.60
   4   1   1   16.00   10.50
   4   1   1   28.80    7.20
  -4   1  -1   14.90    5.10
   5  -1   1   30.80    6.30
   5  -1   1   29.80    6.80
  -5  -1  -1   51.49    8.00
  -5  -1  -1   56.69    8.50
   5  -1   1   50.79   14.70
   5  -1   1   51.69   10.40
  -5  -1  -1   32.30    9.90
  -5  -1  -1   36.60    5.60
  -5  -1  -1   62.79   14.30
   5  -1   1   60.19    9.50
   5   1   1   71.79   16.50
   5   1   1   34.20    5.50
  -5   1  -1   57.59    9.30
  -5   1  -1   44.10   11.40
  -5   1  -1   44.50    7.20
   5   1   1   47.30    8.20
  -5   1  -1   57.89    8.90
   5   1   1   41.20    5.90
  -6  -1  -1   38.90   10.10
  -6  -1  -1   34.60   12.80
   6  -1   1   33.00    6.50
   6  -1   1   25.10    8.40
  -6  -1  -1   23.30    8.40
  -6  -1  -1   37.20    6.50
   6  -1   1   14.60    8.00
  -6  -1  -1   17.80    6.00
   6  -1   1   37.50   11.50
   6  -1   1   30.50   14.60
  -6   1  -1   25.50   11.20
   6   1   1   26.00    9.20
  -6   1  -1   21.90    6.80
   6   1   1    7.90   10.30
   6   1   1   23.40    5.40
  -6   1  -1   14.50    6.60
  -6   1  -1   23.10    7.10
   6   1   1   31.30    5.80
   6   1   1   39.20   15.10
   7  -1   1   55.19   17.00
   7  -1   1   23.50    7.00
  -7  -1  -1   19.00   11.00
  -7  -1  -1   42.40    8.60
  -7  -1  -1   39.80   14.50
  -7  -1  -1   39.30    7.70
   7  -1   1   39.40   10.60
   7  -1   1   39.30   12.10
  -7  -1  -1   43.70   10.50
  -7  -1  -1   47.60   14.30
  -7   1  -1   47.40    9.80
   7   1   1   39.40   10.90
   7   1   1   42.10   14.30
  -7   1  -1   71.79   12.20
   7   1   1   32.10   15.50
   7   1   1   32.30    6.00
   7   1   1   30.10    6.50
  -8  -1  -1    9.80    8.60
  -8  -1  -1   -0.30    6.30
   8  -1   1    9.20    9.20
  -8  -1  -1   -3.50   11.30
   8  -1   1    8.90   14.80
   8  -1   1    5.20   11.90
  -8   1  -1   -3.30    7.20
   8   1   1   -0.10   15.20
  -8   1  -1   11.50    9.60
   8   1   1    9.50   14.50
  -8   1  -1   -7.00   12.90
   8   1   1   28.50   10.20
   9  -1   1   15.10   16.20
  -9  -1  -1    2.60   18.00
   9  -1   1   -1.80    9.70
  -9  -1  -1   13.20   12.60
   9  -1   1   -7.20   13.80
  -9   1  -1   -0.10    7.70
  -9   1  -1    7.50    8.40
   9   1   1   23.10   17.00
   9   1   1    5.20   13.60
   9   1   1    4.90   10.00
  10  -1   1    3.30    9.60
  10  -1   1    3.50   18.20
 -10  -1  -1    0.50    8.70
 -10  -1  -1    4.00   10.90
  10   1   1   13.50   10.50
 -10   1  -1   11.60    9.20
  10   1   1   33.10   18.60
  10   1   1   26.80   19.10
 -11  -1  -1    7.30    8.90
  11  -1   1    8.10   11.50
  11   1   1   11.70   11.00
  11   1   1    4.90   24.00
 -11   1  -1   -3.50    8.50
  11   1   1    9.60   19.00
 -12  -2   1    6.70   10.20
  12  -2  -1   -0.70   12.20
  12   2  -1    2.90   26.00
  11  -2  -1   19.50    9.70
 -11  -2   1    0.30    7.70
 -11  -2   1    9.40   12.30
  11   2  -1    8.70    9.90
  11   2  -1    7.40   17.20
 -11   2   1  -11.50    8.70
  11   2  -1   19.60   18.90
 -11   2   1   -1.60    8.30
 -10  -2   1   -5.30   11.50
  10  -2  -1    8.60    9.30
  10   2  -1    3.90    9.30
 -10   2   1    8.80    9.00
 -10   2   1  -17.00    8.50
  10   2  -1    2.90   16.80
   9  -2  -1   11.40    9.50
  -9  -2   1    7.40   10.50
  -9  -2   1   -0.10    7.30
   9  -2  -1   -2.20   13.30
  -9  -2   1   -1.20    8.10
   9   2  -1   -0.60   14.40
  -9   2   1   -1.40    7.90
   9   2  -1    5.70    8.60
   9   2  -1   18.50   14.10
  -8  -2   1   21.60   12.20
   8  -2  -1   25.30   17.00
  -8  -2   1   24.20   11.10
   8  -2  -1   18.40    6.50
  -8  -2   1   30.40    9.90
   8  -2  -1    8.50    9.50
  -8  -2   1   10.90    7.10
  -8   2   1   23.60    9.20
   8   2  -1   49.90   16.80
   8   2  -1   21.80    6.10
   8   2  -1   18.90    9.90
  -8   2   1   27.50    9.60
  -8   2   1   25.20    9.60
   8   2  -1   52.89   15.80
  -7  -2   1   11.60    5.50
  -7  -2   1    0.00    7.60
  -7  -2   1    3.90    5.60
   7  -2  -1    8.40    6.10
  -7  -2   1   14.40    7.40
   7  -2  -1    6.70    7.60
   7  -2  -1   13.10    9.00
  -7  -2   1   -5.70    8.30
  -7  -2   1   14.10    6.80
   7   2  -1   12.90    5.00
   7   2  -1   10.60   12.40
   7   2  -1   14.10    5.90
  -7   2   1   -3.30    9.70
  -7   2   1   15.80    6.80
  -7   2   1    8.70    7.60
  -7   2   1   11.10    6.40
   7   2  -1    7.40   11.50
   7   2  -1    4.70    7.20
   6  -2  -1  235.68   13.90
  -6  -2   1  204.78   11.00
   6  -2  -1  209.88   15.30
  -6  -2   1  200.98   11.50
  -6  -2   1  205.88   17.50
  -6  -2   1  207.78   11.70
  -6  -2   1  199.18   13.40
  -6  -2   1  211.78   17.00
   6  -2  -1  197.48   11.80
   6  -2  -1  203.58   12.80
   6   2  -1  219.98   13.40
   6   2  -1  191.68   10.60
  -6   2   1  201.68   12.50
   6   2  -1  189.68   18.90
  -6   2   1  213.28   13.30
   6   2  -1  194.78   20.50
  -6   2   1  206.88   18.80
  -6   2   1  213.68   13.20
   6   2  -1  189.08   11.80
  -5  -2   1  246.48   12.10
   5  -2  -1  250.57   12.60
  -5  -2   1  246.38   17.90
   5  -2  -1  256.27   13.50
   5  -2  -1  268.47   15.10
  -5  -2   1  240.38   12.20
  -5  -2   1  235.48   11.70
  -5  -2   1  288.07   17.50
   5  -2  -1  276.17   14.00
  -5  -2   1  248.38   11.40
   5   2  -1  260.17   11.30
   5   2  -1  262.67   30.30
   5   2  -1  239.58   13.30
  -5   2   1  257.57   14.30
   5   2  -1  225.88   12.10
   5   2  -1  259.67   18.10
  -5   2   1  254.97   13.30
  -5   2   1  230.98   18.00
   4  -2  -1   21.50    5.70
  -4  -2   1   39.50    8.70
  -4  -2   1   25.70    4.50
   4  -2  -1   31.20    5.80
   4  -2  -1   25.10    6.60
  -4  -2   1   18.20    5.40
  -4  -2   1   24.10    5.30
  -4  -2   1   33.30    4.00
   4  -2  -1   34.50    6.90
  -4  -2   1   23.80    8.80
   4   2  -1   26.70   10.50
  -4   2   1   24.10    6.00
   4   2  -1   19.20    7.90
  -4   2   1   33.90   10.70
  -4   2   1   24.80    6.30
   4   2  -1   24.30    5.70
   4   2  -1   25.50    4.40
   4   2  -1   29.80    9.20
  -4   2   1   34.20    6.80
  -4   2   1   38.20    7.00
   4   2  -1   28.20    6.50
  -3  -2   1 1081.79   34.80
  -3  -2   1 1106.49   30.90
  -3  -2   1 1099.49   37.70
   3  -2  -1 1141.79   32.20
  -3  -2   1 1023.50   37.80
   3  -2  -1 1057.69   31.60
  -3  -2   1 1086.29   30.80
  -3  -2   1 1090.59   30.90
  -3  -2   1 1074.19   33.10
  -3   2   1 1115.89   33.50
  -3   2   1 1052.59   31.80
   3   2  -1 1107.79   35.20
   3   2  -1 1087.79   30.90
  -3   2   1 1108.69   32.20
   3   2  -1 1082.19   38.90
   3   2  -1 1038.30   37.60
  -3   2   1 1114.09   32.20
   3   2  -1 1065.59   31.50
   3   2  -1 1049.89   31.30
  -2  -2   1  435.56   18.70
   2  -2  -1  410.76   13.50
  -2  -2   1  415.26   12.70
  -2  -2   1  419.26   15.40
  -2  -2   1  389.26   18.70
  -2  -2   1  463.45   20.10
   2  -2  -1  431.36   15.40
   2  -2  -1  435.26   14.60
   2  -2  -1  435.26   13.80
  -2  -2   1  429.36   15.30
   2   2  -1  441.36   13.60
  -2   2   1  422.96   14.30
  -2   2   1  427.16   14.20
   2   2  -1  402.36   15.00
  -2   2   1  422.06   15.50
   2   2  -1  422.36   13.30
  -2   2   1  437.36   21.00
   2   2  -1  439.06   14.00
  -2   2   1  422.76   14.20
   2   2  -1  413.86   19.30
   2   2  -1  423.06   12.70
   2   2  -1  438.26   14.50
   2   2  -1  415.16   19.20
  -2   2   1  442.86   14.20
   2   2  -1  435.36   18.60
   2   2  -1  421.06   15.50
  -1  -2   1  385.46   16.50
   1  -2  -1  403.46   12.70
  -1  -2   1  358.56   16.50
   1  -2  -1  401.96   14.90
   1  -2  -1  377.26   17.70
   1  -2  -1  406.46   11.40
   1  -2  -1  394.36   11.30
   1  -2  -1  390.26   13.50
   1  -2  -1  400.36   12.90
  -1  -2   1  388.96   22.10
   1   2  -1  394.06   17.10
  -1   2   1  396.16   11.90
   1   2  -1  423.26   13.20
   1   2  -1  391.46   14.00
  -1   2   1  404.26   14.80
  -1   2   1  405.66   15.00
  -1   2   1  397.06   11.90
  -1   2   1  401.36   13.70
  -1   2   1  407.46   12.70
   1   2  -1  377.96   16.50
   1   2  -1  408.46   11.20
   1   2  -1  387.46   17.90
  -1   2   1  399.76   14.30
   1   2  -1  398.16   13.30
  -1   2   1  381.16   18.00
   0  -2   1 1466.15   41.30
   0  -2  -1 1587.84   44.60
   0  -2   1 1494.65   43.30
   0  -2  -1 1556.34   42.90
   0  -2  -1 1579.14   41.30
   0  -2   1 1499.65   44.00
   0  -2  -1 1416.76   47.90
   0  -2  -1 1546.05   46.10
   0   2   1 1564.94   40.30
   0   2  -1 1554.24   40.60
   0   2   1 1596.34   46.60
   0   2   1 1561.24   41.30
   0   2   1 1510.05   40.40
   0   2   1 1560.54   44.60
   0   2  -1 1607.64   43.10
   0   2  -1 1550.44   40.60
   0   2  -1 1580.44   49.70
   0   2   1 1565.14   42.00
   0   2   1 1587.84   46.70
   0   2   1 1502.25   45.60
   0   2   1 1517.85   43.10
   0   2  -1 1518.55   41.10
   0   2  -1 1497.05   43.30
  -1  -2  -1 1029.30   35.70
  -1  -2  -1 1089.29   34.40
  -1  -2  -1 1046.60   35.10
   1  -2   1 1031.00   29.90
   1  -2   1 1135.79   30.10
   1  -2   1 1080.99   29.80
  -1  -2  -1 1046.40   30.60
  -1  -2  -1 1085.59   33.70
  -1  -2  -1 1134.19   31.40
  -1  -2  -1 1070.29   28.90
  -1  -2  -1 1047.60   30.70
   1  -2   1 1089.09   28.90
  -1   2  -1 1070.29   28.80
   1   2   1 1054.59   28.20
   1   2   1 1119.19   33.90
   1   2   1 1086.49   30.80
   1   2   1 1091.69   29.70
  -1   2  -1 1055.89   30.10
   1   2   1 1104.69   35.60
  -1   2  -1 1084.39   30.10
  -1   2  -1 1115.99   35.40
  -1   2  -1 1056.69   30.20
  -1   2  -1 1083.39   31.90
  -2  -2  -1   -0.70    6.60
   2  -2   1    2.60    4.70
  -2  -2  -1    2.60    4.50
  -2  -2  -1    6.40    6.00
  -2  -2  -1    4.70    3.30
  -2  -2  -1    1.00    3.20
   2  -2   1    1.10    2.90
  -2  -2  -1    4.80    4.00
   2  -2   1    2.10    7.10
   2  -2   1    2.60    3.70
   2   2   1    2.20    3.60
   2   2   1    2.40    3.80
   2   2   1    3.00    3.40
   2   2   1    3.70    4.50
  -2   2  -1   -0.40    3.80
   2   2   1    7.50    6.70
  -2   2  -1    2.40    4.20
  -2   2  -1    6.10    4.50
  -2   2  -1   -9.10    5.80
  -3  -2  -1  247.58   11.00
   3  -2   1  236.98   11.90
  -3  -2  -1  247.88    8.00
  -3  -2  -1  236.98   10.60
  -3  -2  -1  242.78   16.80
  -3  -2  -1  236.18   13.00
   3  -2   1  235.18   18.60
  -3  -2  -1  252.77   16.20
  -3  -2  -1  239.38   10.50
   3  -2   1  234.38   11.80
  -3   2  -1  232.48   12.20
  -3   2  -1  228.18   16.40
   3   2   1  238.18   10.70
   3   2   1  250.27    8.00
  -3   2  -1  233.58   11.60
   3   2   1  242.38   16.70
   3   2   1  258.37   14.10
  -3   2  -1  245.18   11.80
   3   2   1  260.87   11.80
  -4  -2  -1   20.90    7.30
   4  -2   1    9.40    5.50
  -4  -2  -1   17.30    5.60
  -4  -2  -1   22.60    5.60
  -4  -2  -1   18.70    3.60
   4  -2   1   16.50    5.60
   4  -2   1   13.70    6.80
  -4  -2  -1   20.10   10.00
  -4  -2  -1   25.90    8.70
   4  -2   1    6.70   10.00
   4   2   1   16.30    3.20
   4   2   1   10.90    4.40
  -4   2  -1   15.50    8.70
  -4   2  -1   21.60    6.20
  -4   2  -1   15.00    5.70
   4   2   1   14.20   10.10
   4   2   1   10.60    6.30
  -4   2  -1   31.40    6.90
   4   2   1   17.80    5.60
   5  -2   1  182.58   11.90
   5  -2   1  221.68   19.90
  -5  -2  -1  188.28   17.50
   5  -2   1  191.68   13.40
  -5  -2  -1  200.48    9.20
  -5  -2  -1  202.28   13.40
   5  -2   1  184.58   12.80
  -5  -2  -1  210.68   18.30
  -5  -2  -1  210.78   14.00
  -5  -2  -1  218.48   11.80
   5  -2   1  192.68   11.60
  -5   2  -1  211.08   13.00
   5   2   1  199.88   10.80
   5   2   1  194.78    8.90
   5   2   1  212.28   12.00
   5   2   1  219.58   13.00
   5   2   1  202.28   18.70
  -5   2  -1  190.18   12.00
  -5   2  -1  214.38   18.60
  -5   2  -1  191.28   11.90
  -6  -2  -1    4.00    7.90
   6  -2   1    5.80    5.90
   6  -2   1   -9.70   10.50
   6  -2   1    3.80    7.10
  -6  -2  -1    0.90    5.10
  -6  -2  -1    4.50    4.10
   6  -2   1    6.60    5.30
  -6  -2  -1   -6.20    6.00
  -6  -2  -1   -1.20   11.90
   6  -2   1    7.30    7.10
  -6  -2  -1    9.10   10.30
   6   2   1    8.80    5.10
   6   2   1   -2.30    6.70
  -6   2  -1   -0.30    6.50
   6   2   1    4.80   11.70
  -6   2  -1    4.60    5.70
   6   2   1    2.60   10.50
   6   2   1    0.60    3.40
  -6   2  -1  -10.80    7.00
  -6   2  -1    5.70    5.80
  -7  -2  -1   34.90    6.80
   7  -2   1   40.00   12.90
  -7  -2  -1    9.90   10.90
   7  -2   1   44.30   18.00
  -7  -2  -1   36.50    9.60
  -7  -2  -1   44.50    8.70
   7  -2   1   43.40   10.60
  -7  -2  -1   37.80   13.70
   7   2   1   35.70   13.70
   7   2   1   35.10    6.50
   7   2   1   38.20   10.50
   7   2   1   27.60   14.30
  -7   2  -1   44.20   10.30
  -7   2  -1   50.39   10.00
   8  -2   1   15.20   14.40
   8  -2   1   18.50    9.60
  -8  -2  -1   24.00   12.60
   8  -2   1   33.40   13.50
  -8  -2  -1   26.90    9.50
  -8   2  -1   25.10    9.80
  -8   2  -1   29.80   11.20
   8   2   1   16.40    9.90
   8   2   1   32.40   17.50
   8   2   1    2.10   14.70
  -9  -2  -1   -2.30    7.20
   9  -2   1   19.70    9.80
  -9  -2  -1   16.90   12.60
   9   2   1   52.59   20.30
   9   2   1    0.00    9.30
  -9   2  -1   17.30    9.30
   9   2   1   -2.40   32.20
  -9   2  -1    2.00    8.00
 -10  -2  -1    7.90   13.80
  10  -2   1   22.00   11.20
 -10  -2  -1    6.90    7.80
 -10   2  -1   12.60    9.20
  10   2   1   36.70   18.70
 -10   2  -1   10.30   10.20
  10   2   1    4.50    9.70
  10   2   1   25.00   16.90
 -11  -2  -1   24.50   21.70
 -11  -2  -1    3.50    9.40
  11  -2   1    8.40   11.50
 -11   2  -1   -6.70    8.60
  11   2   1  -29.30   22.30
  11   2   1   17.20   21.50
  11   2   1  -11.80    9.20
 -12  -3   1  -21.00   11.40
  12  -3  -1    8.90   13.50
 -12   3   1   -1.20    9.10
  12   3  -1    5.40   21.20
  12   3  -1   10.10   20.00
 -12   3   1   13.20   14.20
  12   3  -1   19.90   20.40
  11  -3  -1    6.30   11.10
 -11  -3   1   10.00   16.40
 -11  -3   1    5.10   12.10
 -11  -3   1    7.20    7.70
 -11  -3   1  -14.20   10.40
  11   3  -1   -7.80    9.80
 -11   3   1    7.50   23.70
 -11   3   1   -1.10    8.50
  11   3  -1    7.20   14.90
  11   3  -1    8.00   20.20
 -11   3   1    1.60    6.60
  10  -3  -1    6.60   10.10
 -10  -3   1    9.20    7.60
 -10  -3   1    7.20   12.60
  10   3  -1    7.40   19.10
  10   3  -1   30.60   11.30
 -10   3   1    3.60    9.20
 -10   3   1   11.80    8.90
  -9  -3   1   32.80    9.20
   9  -3  -1   46.20   11.40
  -9  -3   1   43.10   15.70
   9   3  -1   33.20   16.80
   9   3  -1   40.80   11.20
   9   3  -1   32.00   18.00
  -9   3   1   28.20   10.20
  -9   3   1   44.90   12.20
  -8  -3   1   85.49    9.80
  -8  -3   1   82.99   18.00
  -8  -3   1   88.79   19.60
   8  -3  -1  115.79   16.50
  -8  -3   1   83.69   11.10
   8  -3  -1   97.89   14.10
  -8  -3   1  104.69   13.10
   8   3  -1  103.99   20.90
  -8   3   1  114.19   14.30
   8   3  -1  127.09   22.30
  -8   3   1  106.09   14.80
   8   3  -1  100.59   14.00
  -7  -3   1   13.60    7.70
  -7  -3   1   12.50   10.70
   7  -3  -1   19.80    6.50
   7  -3  -1    1.30    6.00
  -7  -3   1   10.30    6.10
  -7  -3   1   11.80    5.30
   7  -3  -1    6.00    7.30
  -7  -3   1    4.10   10.60
  -7  -3   1   18.90    8.10
   7  -3  -1   11.30    8.60
  -7   3   1   14.20    8.60
  -7   3   1    3.90    7.00
   7   3  -1    7.50    5.70
   7   3  -1    6.50    4.30
  -7   3   1   14.70    7.90
   7   3  -1   15.00   12.90
   7   3  -1   18.50    8.40
  -7   3   1   13.80    7.00
   7   3  -1    5.00   10.30
   6  -3  -1   -1.90    4.30
  -6  -3   1   -0.60    3.90
   6  -3  -1   -1.50    6.10
  -6  -3   1   -9.00    5.00
  -6  -3   1    3.00    8.70
  -6  -3   1    2.40    9.60
  -6  -3   1    0.80    4.10
   6  -3  -1   15.20    6.10
  -6  -3   1   -3.80    6.10
   6   3  -1   -3.90    5.10
   6   3  -1   -2.00    8.20
   6   3  -1    2.70    3.90
   6   3  -1    8.20   10.50
   6   3  -1    7.00    6.30
   6   3  -1    3.50    4.90
  -6   3   1    1.20    5.70
  -6   3   1    6.70    6.50
  -6   3   1    1.70    5.40
  -5  -3   1  174.38   13.90
  -5  -3   1  170.68   17.10
  -5  -3   1  175.78   12.40
   5  -3  -1  185.98   12.20
  -5  -3   1  173.58   15.70
  -5  -3   1  177.18    9.00
  -5  -3   1  181.98    9.90
  -5  -3   1  187.18    9.90
   5  -3  -1  196.68   11.90
   5  -3  -1  175.38   11.00
  -5   3   1  200.58   11.80
  -5   3   1  198.08   17.00
  -5   3   1  185.48   12.70
   5   3  -1  184.48   11.50
   5   3  -1  162.38   10.50
  -5   3   1  191.28   11.50
   5   3  -1  180.98   18.60
   5   3  -1  182.88    9.20
   5   3  -1  178.18   10.40
   5   3  -1  187.98   16.00
  -4  -3   1  214.58    9.60
   4  -3  -1  218.98   11.40
   4  -3  -1  227.98   12.80
  -4  -3   1  205.68   16.20
  -4  -3   1  223.68    9.60
  -4  -3   1  212.18   18.10
  -4  -3   1  216.58   14.20
  -4  -3   1  229.28   12.90
  -4   3   1  234.98   13.40
  -4   3   1  211.58    9.80
  -4   3   1  251.47   18.70
  -4   3   1  222.58   11.60
   4   3  -1  213.18   14.90
  -4   3   1  209.98   11.70
   4   3  -1  219.78   15.20
   4   3  -1  221.28    9.80
   4   3  -1  219.98   11.30
   4   3  -1  241.58   17.50
   4   3  -1  207.98   11.30
   4   3  -1  226.08   18.50
  -3  -3   1  116.19    5.50
  -3  -3   1  110.39    9.60
  -3  -3   1  113.99   13.60
   3  -3  -1  120.29    7.20
  -3  -3   1  127.99   12.10
   3  -3  -1  116.49    9.20
   3  -3  -1  119.99    6.40
  -3  -3   1  122.29    9.30
   3   3  -1  113.79    6.80
  -3   3   1  114.79    7.60
   3   3  -1  125.69    7.10
   3   3  -1  121.19    9.90
   3   3  -1  147.19   16.60
   3   3  -1  120.99   12.60
  -3   3   1  115.79    6.50
  -3   3   1  132.19    9.80
  -3   3   1  124.69    8.10
   3   3  -1  130.79    8.30
  -3   3   1  115.39    7.60
   3   3  -1  122.69    7.30
  -2  -3   1   87.99   15.70
   2  -3  -1   65.79    5.80
   2  -3  -1   67.29    7.10
  -2  -3   1   61.89    6.80
   2  -3  -1   77.29    4.80
  -2  -3   1   85.29   12.90
   2  -3  -1   69.59    4.30
  -2  -3   1   65.29    7.10
   2   3  -1   70.09   11.00
  -2   3   1   78.59    7.50
   2   3  -1   80.69   11.10
  -2   3   1   61.79    5.70
   2   3  -1   67.49    4.30
   2   3  -1   72.99    4.40
  -2   3   1   81.49   12.90
   2   3  -1   61.19    7.20
  -2   3   1   72.49    7.90
   2   3  -1   64.19    7.00
  -2   3   1   71.49    6.10
   2   3  -1   74.79   11.00
  -2   3   1   62.29    5.40
   2   3  -1   68.89    5.90
  -2   3   1   70.99    5.50
  -1  -3   1   46.80    8.50
   1  -3  -1   57.29    6.00
   1  -3  -1   60.29    5.70
  -1  -3   1   57.59    7.00
   1  -3  -1   65.79    8.70
  -1  -3   1   59.99    5.80
  -1  -3   1   54.29    8.50
   1  -3  -1   64.69    5.30
  -1  -3   1   55.49   10.40
   1   3  -1   55.09    5.90
   1   3  -1   54.79    4.90
   1   3  -1   58.39    6.40
  -1   3   1   66.29   11.10
   1   3  -1   71.79   10.00
  -1   3   1   61.09    5.40
  -1   3   1   64.19    3.80
  -1   3   1   62.49    3.70
  -1   3   1   64.89    7.20
   1   3  -1   81.49    9.80
  -1   3   1   56.39    5.80
  -1   3   1   56.19    5.00
   1   3  -1   54.19    8.60
   0  -3  -1   22.10    7.10
   0  -3  -1    8.70    6.10
   0  -3  -1   13.40    3.90
   0  -3   1   21.50    5.20
   0  -3   1   18.90    7.10
   0  -3   1    7.30    5.30
   0  -3   1   17.10    3.50
   0  -3  -1   17.20    5.50
   0  -3  -1   21.80    4.70
   0  -3  -1   13.80    3.60
   0   3  -1   11.20    3.20
   0   3  -1   16.80    6.40
   0   3   1   13.70    3.60
   0   3   1   20.20    2.90
   0   3  -1   18.00    2.30
   0   3  -1   20.60    2.40
   0   3  -1   17.10    6.10
   0   3   1   13.40    4.20
   0   3  -1   13.60    4.80
   0   3   1   10.60    5.90
   0   3   1   12.30    6.60
   0   3  -1   12.90    4.50
   0   3   1   19.30    5.70
   0   3   1   16.50    6.50
   0   3   1   12.80    3.30
  -1  -3  -1   19.10    4.80
  -1  -3  -1   22.30    6.70
  -1  -3  -1   23.00    7.60
  -1  -3  -1   21.70    7.70
  -1  -3  -1   22.40    5.50
   1  -3   1   27.20    3.00
   1  -3   1   19.30    4.10
  -1  -3  -1   22.50    6.80
   1  -3   1   18.30    4.30
   1   3   1   21.90    7.30
   1   3   1   21.40    2.90
  -1   3  -1   24.30    4.10
  -1   3  -1   21.30    6.90
   1   3   1   25.00    3.10
  -1   3  -1   35.30    6.00
  -1   3  -1   29.60    4.10
  -1   3  -1   24.80    3.40
   1   3   1   24.00    5.10
   1   3   1   20.10    6.30
  -1   3  -1   41.80    6.20
   1   3   1   29.50    4.90
   1   3   1    9.60    6.00
   1   3   1   22.80    8.00
  -1   3  -1   29.60    4.30
   1   3   1   25.40    3.10
  -2  -3  -1   65.69   12.00
  -2  -3  -1   61.89    8.40
  -2  -3  -1   58.39    6.70
  -2  -3  -1   46.90    3.50
  -2  -3  -1   59.19   11.40
   2  -3   1   49.99    5.60
   2  -3   1   48.20    4.90
  -2  -3  -1   75.89    8.80
  -2  -3  -1   66.49   10.60
   2   3   1   64.69   11.50
   2   3   1   61.09    8.50
  -2   3  -1   59.69   12.60
   2   3   1   52.49    5.10
  -2   3  -1   72.99    7.20
  -2   3  -1   64.09    6.70
   2   3   1   65.49    6.10
   2   3   1   64.19    6.40
  -2   3  -1   62.99    7.90
  -3  -3  -1   59.79   10.60
   3  -3   1   83.19    8.40
  -3  -3  -1   79.69    9.30
  -3  -3  -1   59.29   12.90
  -3  -3  -1   52.29    5.20
  -3  -3  -1   81.69    8.50
  -3  -3  -1   60.09    5.70
  -3   3  -1   72.79    8.90
   3   3   1   65.29    7.20
  -3   3  -1   89.49   14.50
  -3   3  -1   92.09    9.10
   3   3   1   83.79   14.00
   3   3   1   64.39    7.00
   3   3   1   71.39    7.80
   3   3   1   74.89    8.80
  -4  -3  -1   93.89    7.40
   4  -3   1   84.89    7.60
  -4  -3  -1  101.19   16.20
  -4  -3  -1   88.99    8.90
   4  -3   1   77.19    9.10
   4  -3   1   99.39    9.20
  -4  -3  -1  120.59   16.30
   4   3   1   90.99    9.80
  -4   3  -1  112.19   15.70
  -4   3  -1   93.89    8.80
   4   3   1   84.29    8.60
  -4   3  -1   93.59   10.00
  -4   3  -1  109.09   16.90
   4   3   1   91.49    8.90
   4   3   1   81.59   14.10
   4   3   1   81.49    7.90
  -5  -3  -1   25.60   11.90
  -5  -3  -1   45.10   11.60
  -5  -3  -1   45.00    4.20
   5  -3   1   55.29    8.90
   5  -3   1   45.30    7.50
  -5  -3  -1   67.09    8.40
  -5  -3  -1   63.29    7.90
   5  -3   1   48.10    7.70
  -5  -3  -1   58.99    9.10
  -5   3  -1   49.80    9.00
   5   3   1   51.89    8.80
   5   3   1   46.50    6.50
   5   3   1   40.50    4.10
   5   3   1   54.19   14.60
   5   3   1   49.00    7.50
  -5   3  -1   83.39   15.60
  -5   3  -1   63.49    9.70
  -5   3  -1   71.09   10.00
  -6  -3  -1   86.39   17.00
  -6  -3  -1   74.39   11.70
  -6  -3  -1   62.29    8.40
   6  -3   1   57.99   10.50
  -6  -3  -1   70.99   10.40
   6  -3   1   84.69   11.60
  -6  -3  -1   61.89    5.60
  -6   3  -1   41.30   14.30
   6   3   1   69.39   10.80
  -6   3  -1   66.09   10.40
   6   3   1   61.49   15.70
  -6   3  -1   73.09   10.60
  -6   3  -1   66.69   10.90
   6   3   1   84.19   18.40
   7  -3   1   44.30   10.70
   7  -3   1   43.70   10.60
  -7  -3  -1   41.10   10.70
   7  -3   1   49.70   11.40
  -7  -3  -1   36.00   14.60
  -7  -3  -1   24.70   13.80
   7   3   1   53.19   11.30
   7   3   1   87.79   19.70
  -7   3  -1   59.99   11.20
  -7   3  -1   39.30   10.20
   7   3   1   38.30   15.70
   8  -3   1    7.90    8.50
  -8  -3  -1    0.80    7.80
  -8  -3  -1   -1.20   10.60
   8   3   1    5.70   15.80
   8   3   1    0.80    9.90
  -8   3  -1    8.40   11.30
  -8   3  -1   -8.50    7.10
   8   3   1   16.50   14.00
  -9  -3  -1    3.50    8.20
   9  -3   1   11.50    9.00
  -9  -3  -1   -2.90   12.50
   9   3   1    5.30   16.20
   9   3   1    2.00   13.60
   9   3   1    5.00    9.30
  -9   3  -1    7.70   14.60
  -9   3  -1    2.10    9.10
  10  -3   1    0.20   10.10
 -10  -3  -1    5.20    7.80
 -10  -3  -1    8.40   15.00
  10   3   1   26.70   18.60
  10   3   1   -1.40   10.00
 -10   3  -1    9.30   11.10
  10   3   1   -3.10   16.50
 -10   3  -1    2.20    6.10
  11  -3   1   10.00   12.30
 -11  -3  -1   -6.50   14.50
  11   3   1    7.40   17.60
 -11   3  -1   19.40   14.00
  11   3   1  -44.80   22.00
  11   3   1   -0.60   13.20
 -11   3  -1  -10.10   13.10
 -12  -4   1  -34.00   14.80
 -12  -4   1   35.80   15.80
  12  -4  -1   32.70   12.60
  12   4  -1   39.40   29.50
 -12   4   1   12.70    9.90
  12   4  -1   28.10   13.30
 -12   4   1   13.70   17.40
 -11  -4   1   34.80   21.00
 -11  -4   1   13.50   17.40
 -11  -4   1   -3.10   11.40
  11  -4  -1    8.60   10.40
 -11   4   1   14.90   23.10
  11   4  -1   24.10   17.00
  11   4  -1    7.40   11.10
 -11   4   1   12.10   12.20
 -11   4   1   21.80    9.00
  11   4  -1    2.70   23.20
  10  -4  -1   11.20   10.00
 -10  -4   1   24.00   14.40
 -10  -4   1   -1.20   16.30
 -10   4   1   21.90   11.10
  10   4  -1   15.30   16.40
 -10   4   1    3.20    9.70
 -10   4   1   26.50   20.00
  10   4  -1    0.60    9.30
  -9  -4   1   21.40   14.10
  -9  -4   1   -1.10    8.80
  -9  -4   1   -3.50   11.40
   9  -4  -1   26.30   10.30
  -9  -4   1   32.70   15.20
  -9   4   1   17.70    9.00
   9   4  -1   32.30   17.60
  -9   4   1   -0.60    9.00
   9   4  -1   -1.20   10.90
   9   4  -1   26.80   15.50
  -8  -4   1   17.90   10.30
   8  -4  -1   44.80   11.00
  -8  -4   1   24.30   14.10
  -8  -4   1   10.20   13.10
  -8  -4   1   38.80   14.10
  -8  -4   1   31.60    9.00
   8   4  -1   23.50   14.00
   8   4  -1   19.80    9.10
  -8   4   1   43.30   11.10
   8   4  -1   39.10   18.50
  -8   4   1   40.00   10.20
  -7  -4   1   80.49    8.30
   7  -4  -1   79.99   10.20
  -7  -4   1   72.59   15.50
  -7  -4   1   74.19   15.80
   7  -4  -1  108.89   13.00
   7  -4  -1  114.09   14.30
  -7  -4   1   94.29   19.10
  -7  -4   1   96.59   15.30
   7   4  -1  126.19   22.00
   7   4  -1   92.59   17.80
   7   4  -1   85.49   12.60
  -7   4   1   93.59   12.80
  -7   4   1   67.99   11.30
   6  -4  -1   63.99    9.70
  -6  -4   1   91.39   13.60
  -6  -4   1   69.99    6.40
  -6  -4   1   56.89   14.00
   6  -4  -1   58.89    6.90
  -6  -4   1   60.39   15.60
   6  -4  -1   61.29    8.90
  -6  -4   1   57.49   12.30
  -6  -4   1   64.59    6.90
   6  -4  -1   74.29    9.50
  -6   4   1   89.09   11.90
   6   4  -1   54.09   15.20
   6   4  -1   62.99    9.70
  -6   4   1   80.79   17.00
  -6   4   1   32.70    8.60
   6   4  -1   59.79    8.60
   6   4  -1   61.89    6.60
  -6   4   1   74.09   15.70
  -5  -4   1   15.90    9.70
  -5  -4   1   14.80    3.80
  -5  -4   1    3.80    3.40
   5  -4  -1    9.40    5.40
  -5  -4   1   12.70    7.20
  -5  -4   1   17.40    7.50
   5  -4  -1   11.90    5.40
  -5  -4   1   15.50    8.40
   5  -4  -1    9.80    5.00
   5   4  -1   15.20    4.30
   5   4  -1   13.00    4.60
   5   4  -1   16.60   10.70
   5   4  -1   -2.60    8.80
   5   4  -1   18.30    6.30
   5   4  -1   11.70    8.00
  -5   4   1    7.30    6.00
   5   4  -1   11.60    5.40
  -5   4   1   18.50   10.40
  -5   4   1   22.20    6.70
  -5   4   1    8.60    5.60
  -5   4   1    8.80    5.40
  -4  -4   1  231.08    8.20
   4  -4  -1  251.07   13.60
   4  -4  -1  258.57   11.50
  -4  -4   1  262.87   20.70
  -4  -4   1  255.77   14.40
  -4  -4   1  264.87   19.30
  -4  -4   1  219.58   17.60
   4  -4  -1  243.38   13.40
  -4   4   1  236.38   11.90
   4   4  -1  277.87   16.70
   4   4  -1  222.88   12.20
   4   4  -1  237.28   10.50
  -4   4   1  258.47   14.80
   4   4  -1  230.78   11.20
  -4   4   1  241.38   12.50
  -4   4   1  242.08   13.10
   4   4  -1  270.97   19.70
   4   4  -1  272.47   20.80
   3  -4  -1  164.88    9.10
   3  -4  -1  163.48    7.30
  -3  -4   1  158.98   11.10
  -3  -4   1  149.69   14.30
   3  -4  -1  158.68    7.50
  -3  -4   1  152.98   16.00
  -3  -4   1  162.78   11.20
   3  -4  -1  148.39   10.50
   3   4  -1  139.79   15.20
   3   4  -1  145.49   15.00
   3   4  -1  143.39   11.80
   3   4  -1  156.88    8.60
   3   4  -1  160.18    7.80
  -3   4   1  155.38    9.10
  -3   4   1  160.48   10.20
   3   4  -1  139.19    8.80
   3   4  -1  137.99   11.40
  -3   4   1  164.38   10.90
  -3   4   1  151.28    6.90
   3   4  -1  197.08   23.50
   3   4  -1  153.18    8.60
   3   4  -1  150.68    7.50
  -3   4   1  144.29   16.30
  -3   4   1  169.58   11.40
  -2  -4   1   37.40    8.10
   2  -4  -1   59.49    9.80
  -2  -4   1   51.09    7.10
  -2  -4   1   55.39   12.60
   2  -4  -1   60.89    6.50
  -2  -4   1   37.80    9.90
   2  -4  -1   49.20    7.00
   2   4  -1   52.09   10.00
  -2   4   1   53.09    6.70
  -2   4   1   45.50    7.40
   2   4  -1   45.10    7.70
   2   4  -1   58.99    6.70
  -2   4   1   56.59    5.80
   2   4  -1   34.60   10.30
  -2   4   1   53.49    5.60
   2   4  -1   46.70    7.40
   2   4  -1   68.09    9.10
   2   4  -1   37.70    3.40
   2   4  -1   42.50    3.50
  -2   4   1   52.19   13.50
  -2   4   1   44.10    6.70
   2   4  -1   39.00    9.00
  -2   4   1   45.30    8.40
   1  -4  -1  468.45   17.10
   1  -4  -1  477.55   17.00
  -1  -4   1  491.35   24.70
  -1  -4   1  464.15   16.60
   1  -4  -1  453.75   21.50
  -1  -4   1  465.85   18.50
   1  -4  -1  472.35   17.70
  -1  -4   1  465.05   22.90
  -1   4   1  446.86   20.80
   1   4  -1  448.26   17.80
   1   4  -1  479.55   21.50
  -1   4   1  458.85   13.70
   1   4  -1  466.95   16.50
   1   4  -1  471.45   22.60
  -1   4   1  476.05   17.50
  -1   4   1  453.05   24.40
   1   4  -1  481.45   23.40
  -1   4   1  453.15   16.40
  -1   4   1  456.35   13.70
  -1   4   1  461.95   21.10
   1   4  -1  472.15   19.60
  -1   4   1  467.45   16.90
   0  -4  -1   47.00    6.60
   0  -4   1   55.29    6.10
   0  -4  -1   48.00    6.30
   0  -4  -1   49.70   10.80
   0  -4  -1   47.00    8.50
   0  -4   1   53.99    8.00
   0  -4   1   51.09   11.20
   0   4  -1   45.90    8.80
   0   4   1   49.90    5.60
   0   4  -1   61.89    7.90
   0   4   1   61.49   11.50
   0   4  -1   38.50    5.10
   0   4  -1   64.59    8.60
   0   4   1   45.20   10.00
   0   4   1   53.69    9.60
   0   4   1   36.70    8.10
   0   4   1   69.69    7.60
   0   4   1   47.20    5.60
   0   4  -1   38.40    3.40
   0   4  -1   42.20    3.00
   0   4  -1   33.80    8.70
  -1  -4  -1   27.50    8.30
  -1  -4  -1   40.80    7.10
   1  -4   1   34.30    4.90
  -1  -4  -1   31.30    8.00
  -1  -4  -1   23.80    5.40
  -1  -4  -1   22.70    9.00
  -1   4  -1   45.60   10.10
   1   4   1   25.40    7.90
   1   4   1   28.30    3.00
   1   4   1   30.90    9.50
   1   4   1   32.60    9.00
   1   4   1   36.40    3.30
  -1   4  -1   43.60    7.30
   1   4   1   25.60    4.00
   1   4   1   25.80    6.20
   1   4   1   38.80    5.90
  -1   4  -1   37.60    6.80
  -1   4  -1   38.30    5.70
  -1   4  -1   36.90    4.50
   1   4   1   33.70    8.70
  -1   4  -1   38.00    4.70
  -1   4  -1   44.00    4.80
  -2  -4  -1   27.80    9.30
  -2  -4  -1   32.20   10.20
   2  -4   1   35.90    4.40
  -2  -4  -1   39.60    9.20
  -2  -4  -1   36.50    7.50
   2  -4   1   37.00    4.10
  -2  -4  -1   24.00    5.60
  -2  -4  -1   42.70    8.10
   2  -4   1   31.50    4.40
  -2   4  -1   30.40    6.70
   2   4   1   23.60    5.00
   2   4   1   25.40    3.20
  -2   4  -1   43.00    5.90
   2   4   1   30.20    4.70
   2   4   1   36.30    4.60
  -2   4  -1   30.80    8.90
  -2   4  -1   33.80    5.70
   2   4   1   41.70   10.30
   2   4   1   34.00    7.80
   2   4   1   29.80   10.10
  -2   4  -1   29.20    6.70
  -2   4  -1   20.50    8.90
  -3  -4  -1   57.99   10.90
   3  -4   1   43.30    5.60
   3  -4   1   46.00    4.80
  -3  -4  -1   54.69   12.30
  -3  -4  -1   49.99    9.30
  -3  -4  -1   34.90    3.00
  -3  -4  -1   45.20    7.50
   3  -4   1   43.30    6.20
  -3  -4  -1   44.10   12.50
  -3  -4  -1   48.30    8.20
  -3   4  -1   49.50   11.40
  -3   4  -1   38.60    7.70
   3   4   1   45.70    6.50
   3   4   1   47.60    7.00
   3   4   1   60.19    9.00
  -3   4  -1   47.80    7.20
   3   4   1   50.09    6.10
   3   4   1   63.49   13.50
  -4  -4  -1   40.80    6.90
  -4  -4  -1   30.90    4.60
   4  -4   1   29.90    5.80
   4  -4   1   29.00    4.30
  -4  -4  -1   14.80   10.20
  -4  -4  -1   30.60    9.60
  -4  -4  -1   31.00    9.90
  -4  -4  -1   30.30    8.30
   4  -4   1   30.90    6.80
  -4  -4  -1   36.30    4.60
   4   4   1   39.90    6.30
  -4   4  -1   44.60    8.70
  -4   4  -1   43.50   13.10
   4   4   1   35.60    6.20
   4   4   1   31.30    6.60
  -4   4  -1   36.70    7.40
  -4   4  -1   27.80    7.10
   4   4   1   31.00    7.50
   5  -4   1   -0.30    4.70
  -5  -4  -1    8.60    4.00
  -5  -4  -1    1.40   10.30
  -5  -4  -1   11.60    9.70
  -5  -4  -1    3.40    7.80
  -5  -4  -1   -1.80    5.50
  -5  -4  -1    8.30    4.40
  -5  -4  -1   14.90    9.80
   5  -4   1    2.20    6.20
   5   4   1    3.80    5.90
  -5   4  -1    4.50    6.10
   5   4   1   -1.70    4.90
   5   4   1   16.90   12.20
  -5   4  -1   -4.70    5.90
  -5   4  -1    4.00   10.20
   5   4   1    3.90   10.60
  -5   4  -1   -2.80    5.40
  -6  -4  -1   32.00   12.40
  -6  -4  -1   36.70   16.00
  -6  -4  -1   35.80    7.10
  -6  -4  -1   27.80   11.80
   6  -4   1   33.40    9.70
   6  -4   1   31.90    8.70
  -6  -4  -1   52.49   16.10
   6  -4   1   38.00    8.80
  -6  -4  -1   26.60    9.40
  -6   4  -1   41.80    9.60
  -6   4  -1   39.20    9.40
   6   4   1   56.19   17.00
   6   4   1   41.60    8.40
   6   4   1   30.80   14.40
   6   4   1   33.40    9.10
  -6   4  -1   44.50    9.50
  -7  -4  -1   48.10    9.60
  -7  -4  -1   57.09   17.80
   7  -4   1   44.80    8.80
   7  -4   1   19.50   10.30
   7   4   1   48.80   17.60
   7   4   1   35.50   10.20
   7   4   1   53.99   18.20
  -7   4  -1   29.60    9.10
  -7   4  -1   39.90   11.10
  -8  -4  -1   12.90   13.20
  -8  -4  -1    2.60    8.70
  -8   4  -1   -4.80   12.30
   8   4   1   17.30   14.30
   8   4   1  -13.10   11.90
   8   4   1    1.20    8.50
  -8   4  -1   11.60    9.10
   9  -4   1    1.00    9.50
  -9  -4  -1    2.90   11.70
   9   4   1    2.60    9.90
  -9   4  -1    3.90    8.70
   9   4   1   -5.20   13.20
   9   4   1  -12.00   13.20
  -9   4  -1    1.30    8.90
 -10  -4  -1    5.50   11.50
  10  -4   1    7.40   10.10
 -10  -4  -1   -5.00   12.50
 -10  -4  -1  -13.10   16.10
 -10   4  -1   14.70    9.00
  10   4   1   12.80   20.50
  10   4   1   11.70   18.90
 -10   4  -1    8.90   11.10
  10   4   1   27.30   11.60
 -11  -4  -1   -4.50   11.50
  11  -4   1   -8.10   11.20
 -11  -4  -1   23.50   20.20
 -11   4  -1    8.70   11.80
  11   4   1   63.09   22.20
 -11   4  -1    9.20    9.80
  11   4   1  -30.30   46.70
 -11  -5   1   19.20   18.10
  11  -5  -1   -3.10   11.80
 -11  -5   1    7.30   13.60
 -11   5   1   45.90   26.80
  11   5  -1   15.80   21.90
  11   5  -1   10.80   11.00
 -11   5   1   22.60   12.50
 -11   5   1   -8.50   10.80
 -10  -5   1   -5.90   13.40
  10  -5  -1  -14.40    8.40
 -10  -5   1   19.50   12.90
  10   5  -1   23.10   18.40
 -10   5   1   14.80    9.80
 -10   5   1  -14.10    8.90
  10   5  -1    9.20   10.80
  10   5  -1    2.50   18.20
 -10   5   1    2.70   20.40
  -9  -5   1    1.30   12.90
  -9  -5   1   -4.30    9.90
   9  -5  -1   -0.10    8.50
  -9  -5   1   -0.60   12.50
  -9   5   1   26.80   20.90
  -9   5   1    9.50    9.40
   9   5  -1    8.40   16.50
   9   5  -1   15.00   13.10
  -9   5   1   -3.40    7.90
  -8  -5   1   31.70   13.60
  -8  -5   1   50.29   13.00
   8  -5  -1   63.69   10.90
  -8  -5   1   61.09   17.60
   8   5  -1   68.19   18.80
  -8   5   1   64.09   12.10
   8   5  -1   83.59   12.60
   8   5  -1   55.19   16.30
  -8   5   1   93.69   15.70
  -7  -5   1    6.30   11.80
  -7  -5   1   -2.70   10.00
  -7  -5   1   14.90   12.60
  -7  -5   1    3.30   14.00
   7  -5  -1   11.90    6.80
   7  -5  -1   25.40    7.60
   7   5  -1   12.10   12.20
  -7   5   1   22.30    9.90
   7   5  -1   30.30   15.30
   7   5  -1   18.40    8.40
   7   5  -1   26.20    7.40
  -7   5   1   31.40    9.30
  -6  -5   1    8.60    9.00
  -6  -5   1   12.50    4.20
  -6  -5   1    8.40    9.60
  -6  -5   1    0.60   11.90
   6  -5  -1   13.00    5.50
  -6  -5   1   22.10   11.20
   6  -5  -1    8.70    6.30
  -6   5   1   10.90    7.60
   6   5  -1    6.40   10.70
   6   5  -1   16.70    4.90
   6   5  -1   19.90   13.60
   6   5  -1   15.40    6.00
  -6   5   1   27.80    9.30
   6   5  -1   23.20    7.60
  -6   5   1   16.70    6.80
  -5  -5   1   -6.40    7.90
   5  -5  -1    5.20    5.30
  -5  -5   1   -2.70    7.80
   5  -5  -1   -0.50    4.20
  -5  -5   1   -7.50    6.10
   5  -5  -1    4.30    4.00
   5  -5  -1   -1.70    4.50
  -5   5   1   -3.40    6.20
   5   5  -1  -17.90    9.10
   5   5  -1   -0.90    3.40
  -5   5   1    8.30    5.70
   5   5  -1    1.90    4.80
  -5   5   1    2.70    5.20
   5   5  -1   -4.20    8.30
   5   5  -1   -1.70    5.30
  -5   5   1   -2.20    5.80
  -5   5   1   10.60   10.50
   4  -5  -1   16.70    4.00
   4  -5  -1   24.90    4.30
   4  -5  -1   21.20    5.50
  -4  -5   1   15.50   10.40
   4  -5  -1   19.20    6.80
  -4  -5   1   37.10    9.40
  -4  -5   1   36.70    8.30
   4   5  -1   21.00   11.60
   4   5  -1   22.30    5.00
  -4   5   1   19.80    6.80
  -4   5   1   18.60    6.30
  -4   5   1   15.40    5.80
  -4   5   1   30.00    6.60
   4   5  -1   16.10    7.80
  -4   5   1   17.00   11.90
   4   5  -1   21.20    5.20
  -3  -5   1  140.89   12.00
  -3  -5   1  133.89   13.90
   3  -5  -1  129.79   10.50
  -3  -5   1  130.69   15.80
   3  -5  -1  131.79    8.70
  -3  -5   1  138.99   11.00
  -3   5   1  133.99    9.80
   3   5  -1  133.99   10.40
   3   5  -1  129.89    6.80
  -3   5   1  126.19   11.40
   3   5  -1  134.69   12.00
   3   5  -1  138.19   15.30
  -3   5   1  130.19   11.20
  -3   5   1  128.49    8.60
  -3   5   1  145.69    8.40
   3   5  -1  124.69   16.30
   3   5  -1  133.29   10.60
   3   5  -1  125.39    8.90
   3   5  -1  134.59    6.90
  -3   5   1  133.59   16.90
   3   5  -1  143.49   14.50
  -2  -5   1   20.20   10.30
   2  -5  -1   25.60    8.20
  -2  -5   1   17.10    5.60
   2  -5  -1   14.50    5.10
  -2  -5   1   20.90    7.70
   2  -5  -1   10.70    5.10
  -2  -5   1    1.10    7.20
   2   5  -1   22.10    9.30
  -2   5   1   21.80    5.80
  -2   5   1   16.20    7.20
   2   5  -1   18.40    8.10
  -2   5   1   19.40    5.40
   2   5  -1   14.10    2.50
   2   5  -1   29.70    9.70
  -2   5   1   17.60    6.40
   2   5  -1   22.00   10.10
   2   5  -1   11.90    6.70
   2   5  -1   13.90    6.60
   2   5  -1   17.40    2.70
  -2   5   1   10.40    6.40
   2   5  -1   15.90    7.20
  -2   5   1   22.90    4.40
  -2   5   1   17.60    4.30
  -1  -5   1  239.98   17.30
  -1  -5   1  259.87   13.80
   1  -5  -1  263.77   12.80
   1  -5  -1  265.57   17.60
   1  -5  -1  256.07   12.10
  -1  -5   1  270.27   20.30
  -1  -5   1  265.67   12.60
   1   5  -1  250.67   21.60
  -1   5   1  253.67    8.60
  -1   5   1  250.47   16.40
   1   5  -1  255.87   15.30
   1   5  -1  242.48   16.10
  -1   5   1  244.48   11.60
  -1   5   1  242.48   12.40
   1   5  -1  261.07   18.50
  -1   5   1  258.37    8.60
  -1   5   1  256.17   19.70
   1   5  -1  235.98   11.60
  -1   5   1  251.37   13.00
  -1   5   1  248.08   16.90
   0  -5  -1   25.80    9.10
   0  -5  -1   35.20    7.20
   0  -5   1   38.10    6.00
   0  -5  -1   38.80    6.80
   0  -5  -1   39.50    9.90
   0  -5   1   32.60    8.10
   0  -5   1   20.30    9.10
   0   5   1   28.90    5.40
   0   5   1   36.10    5.90
   0   5  -1   22.90   13.70
   0   5   1   43.80    7.00
   0   5  -1   32.10    6.50
   0   5  -1   27.80    4.80
   0   5   1   24.20    8.90
   0   5   1   28.00    9.70
   0   5  -1   38.90    8.00
   0   5  -1   32.40    8.00
   0   5   1   28.20   10.30
   0   5   1   18.90    7.80
   0   5  -1   43.80   10.60
   0   5  -1   25.60    2.60
  -1  -5  -1  443.56   18.40
  -1  -5  -1  442.86   25.50
  -1  -5  -1  483.05   24.10
  -1  -5  -1  460.95   18.20
   1  -5   1  455.95   16.40
  -1   5  -1  444.26   17.60
   1   5   1  424.16   23.10
  -1   5  -1  446.36   14.70
   1   5   1  478.05   23.40
   1   5   1  476.05   24.40
  -1   5  -1  449.16   16.00
  -1   5  -1  419.06   20.90
   1   5   1  416.66   24.00
   1   5   1  445.16   13.00
  -1   5  -1  463.85   14.60
   1   5   1  436.16   18.20
   1   5   1  453.25   19.00
  -1   5  -1  442.26   23.10
   1   5   1  432.66   13.00
   1   5   1  457.95   16.00
  -1   5  -1  475.15   28.40
  -2  -5  -1   41.40    7.30
  -2  -5  -1   57.69   10.90
  -2  -5  -1   49.30   13.70
  -2  -5  -1   45.60    7.90
  -2  -5  -1   50.89   10.50
   2  -5   1   50.49    5.80
   2   5   1   34.30   10.70
   2   5   1   50.69   11.40
   2   5   1   42.80    8.90
  -2   5  -1   67.49   11.30
  -2   5  -1   54.89    8.30
   2   5   1   51.19    5.20
   2   5   1   43.60    4.60
  -2   5  -1   52.59    6.30
   2   5   1   47.60    7.00
  -2   5  -1   50.59    6.40
  -2   5  -1   44.50    7.90
   2   5   1   45.40    4.80
  -3  -5  -1  143.69   13.90
  -3  -5  -1  150.48   11.10
   3  -5   1  127.89    6.70
  -3  -5  -1  153.08   18.10
  -3  -5  -1  145.19   11.30
   3  -5   1  147.19    7.40
  -3  -5  -1  131.79   10.20
  -3  -5  -1  162.18   14.80
   3  -5   1  146.09    8.00
  -3   5  -1  140.89   13.60
  -3   5  -1  131.89   11.70
  -3   5  -1  130.99    9.00
  -3   5  -1  156.88   15.60
   3   5   1  144.99   10.10
   3   5   1  146.39    8.50
   3   5   1  142.39    8.30
   3   5   1  129.99   11.90
   3   5   1  131.09    5.80
   3   5   1  151.98   17.30
   3   5   1  141.69    5.80
   4  -5   1  147.79    8.60
  -4  -5  -1  157.18   17.90
   4  -5   1  163.08    8.30
  -4  -5  -1  155.58   11.20
   4  -5   1  168.58    9.60
  -4  -5  -1  173.18   11.60
  -4  -5  -1  131.59   14.70
  -4  -5  -1  179.78   16.90
   4   5   1  166.58   18.10
  -4   5  -1  167.28   17.60
   4   5   1  173.28   10.70
   4   5   1  147.99   12.10
  -4   5  -1  163.68   11.20
   4   5   1  142.19    9.50
  -4   5  -1  165.58   13.20
  -4   5  -1  143.29   10.40
  -5  -5  -1  114.89   18.60
  -5  -5  -1  115.19    6.70
  -5  -5  -1  158.48   20.50
  -5  -5  -1  123.19   14.10
   5  -5   1  120.89    8.80
   5  -5   1  130.09    7.90
  -5  -5  -1  145.59   21.80
  -5   5  -1  127.69   11.40
   5   5   1  124.19   11.30
  -5   5  -1  154.88   12.60
  -5   5  -1  189.08   25.20
   5   5   1  162.88   22.90
   5   5   1  164.18   22.40
   5   5   1  126.99    9.70
  -5   5  -1  111.39   13.00
  -6  -5  -1   47.40   15.00
   6  -5   1   27.10    7.60
  -6  -5  -1   17.90   11.10
  -6  -5  -1   20.70   10.60
  -6  -5  -1   24.20   11.40
   6  -5   1   22.20    8.20
  -6  -5  -1   22.20    6.90
   6   5   1   13.20   13.30
  -6   5  -1   26.60    8.70
  -6   5  -1   21.20    8.50
   6   5   1   30.20   15.10
   6   5   1   23.90    9.20
  -7  -5  -1   44.30   13.40
  -7  -5  -1   26.60   13.50
  -7  -5  -1   28.80   17.50
   7  -5   1   30.20    8.50
   7   5   1    4.20   13.40
   7   5   1   57.69   30.20
  -7   5  -1   30.00   10.60
   7   5   1   12.00    8.80
  -7   5  -1   37.10   10.40
  -8  -5  -1   13.20   11.30
   8  -5   1    1.60    8.80
  -8  -5  -1   18.00   12.70
  -8  -5  -1    5.10   13.70
  -8   5  -1   22.00    8.90
   8   5   1   15.00   16.80
   8   5   1   -3.30    8.80
   8   5   1   10.70   19.50
  -8   5  -1   -2.90    7.40
  -9  -5  -1   22.90   15.20
  -9  -5  -1   -4.80   12.70
  -9  -5  -1    6.70   13.10
   9  -5   1  -11.20    8.10
  -9   5  -1   11.70    9.70
  -9   5  -1    9.70    9.80
   9   5   1   -0.70    9.60
   9   5   1   -8.00   15.50
   9   5   1   21.90   15.40
 -10  -5  -1    5.10   13.50
  10  -5   1    5.60   11.70
 -10  -5  -1   11.40   15.30
  10   5   1   12.20   21.90
 -10   5  -1   11.50    9.90
  10   5   1   19.10   11.10
 -10   5  -1    8.50   11.20
  10   5   1   13.30   15.90
 -11  -6   1    6.30   16.70
 -11  -6   1    4.90   13.30
  11   6  -1   -2.70   22.10
 -11   6   1  -13.80    9.70
  11   6  -1   19.70   11.40
 -11   6   1   -2.80   11.00
 -10  -6   1    1.30   20.20
 -10  -6   1  -15.10   12.90
 -10  -6   1   -5.30   10.30
 -10   6   1   61.69   24.60
  10   6  -1    4.50   20.20
 -10   6   1   -5.10    9.90
 -10   6   1   -4.00    9.30
  10   6  -1   10.80    9.70
  -9  -6   1   -2.50   11.60
  -9  -6   1    8.00   10.90
  -9   6   1    0.20    8.20
  -9   6   1    4.40   17.90
   9   6  -1    3.30    8.40
  -9   6   1   20.20    9.60
   9   6  -1    1.20   14.30
  -8  -6   1   27.20   12.70
  -8  -6   1   23.10   11.20
  -8  -6   1   27.60   15.80
  -8   6   1   26.20   19.60
   8   6  -1   63.09   20.50
  -8   6   1   43.70   12.20
   8   6  -1   35.90   10.10
   8   6  -1   15.20   12.70
  -8   6   1   32.10   11.30
  -7  -6   1   80.49   14.20
  -7  -6   1   64.29   15.70
   7  -6  -1   75.99    9.40
  -7  -6   1   68.99   18.30
   7  -6  -1   80.99   10.70
  -7   6   1   86.89   12.40
   7   6  -1   99.29   30.20
  -7   6   1   45.60   14.20
   7   6  -1   70.69   11.50
   7   6  -1   53.29   16.20
  -6  -6   1   25.20   14.40
   6  -6  -1    2.80    5.90
  -6  -6   1    6.60   10.40
  -6  -6   1    8.30    9.60
   6  -6  -1    2.70    5.50
   6   6  -1   -2.50    6.60
   6   6  -1   11.40    5.70
  -6   6   1   -9.70    5.40
   6   6  -1    5.20   12.90
  -6   6   1    9.80   14.50
  -6   6   1    0.80    7.30
  -6   6   1   -4.40    5.80
   6   6  -1    1.40   11.00
  -5  -6   1   10.80   12.70
  -5  -6   1    0.20    9.70
   5  -6  -1    8.10    4.50
  -5  -6   1    5.80   12.10
   5  -6  -1    1.40    5.10
  -5  -6   1    5.00    9.10
  -5   6   1   -3.90    6.60
   5   6  -1   -3.60    5.20
  -5   6   1    5.10    6.80
  -5   6   1   -4.50   11.70
   5   6  -1   -1.50    4.30
  -5   6   1   15.80   14.80
   5   6  -1   11.00    5.40
  -5   6   1    2.70    5.90
   5   6  -1   -6.60   11.60
   5   6  -1   -8.40    8.30
   4  -6  -1   46.10    8.10
  -4  -6   1   54.59   10.70
   4  -6  -1   57.59    8.00
  -4  -6   1   57.79   11.80
  -4  -6   1   62.59   12.90
  -4  -6   1   56.39   14.60
   4   6  -1   39.80    6.50
   4   6  -1   53.69    6.80
   4   6  -1   60.89   11.60
  -4   6   1   49.80    8.30
  -4   6   1   45.00    9.90
   4   6  -1   65.79   13.50
   4   6  -1   77.29   16.50
  -4   6   1   58.49   10.20
  -4   6   1   97.19   21.60
  -4   6   1   54.89    9.00
  -4   6   1   62.89    8.40
  -3  -6   1   45.00   15.40
   3  -6  -1   66.99    7.90
  -3  -6   1   57.09   13.10
   3   6  -1   41.00    8.50
  -3   6   1   56.89    5.60
  -3   6   1   57.89    6.50
  -3   6   1   50.59    9.00
   3   6  -1   50.89   10.90
  -3   6   1   69.79    7.40
  -3   6   1   74.29   12.50
   3   6  -1   55.19   12.80
  -3   6   1   91.19   18.50
  -3   6   1   76.19   11.60
   3   6  -1   39.30   11.30
  -3   6   1   51.19    8.30
   3   6  -1   50.29    4.90
  -3   6   1   63.09    7.70
   3   6  -1   47.40    4.60
   2  -6  -1    7.00    6.80
   2  -6  -1    8.30    5.30
  -2  -6   1   25.00    8.00
  -2  -6   1   18.50    6.90
  -2  -6   1    4.20   11.00
  -2  -6   1   13.60    7.80
  -2   6   1   13.40    4.20
   2   6  -1   12.50    4.70
   2   6  -1   17.40    7.00
   2   6  -1   11.90    6.40
  -2   6   1   13.10    7.10
   2   6  -1   28.80   12.40
  -2   6   1   12.90    7.20
  -2   6   1   13.70    4.10
  -2   6   1   24.00    7.10
   2   6  -1   14.90   10.10
   2   6  -1   21.60    9.70
  -2   6   1    7.90    8.50
  -2   6   1   11.80    6.10
   1  -6  -1  208.18   12.90
  -1  -6   1  189.98   16.90
   1  -6  -1  219.08   12.20
  -1  -6   1  227.88   20.00
  -1  -6   1  224.48   13.60
  -1  -6   1  230.38   12.50
  -1   6   1  214.98   13.60
   1   6  -1  208.58   16.30
   1   6  -1  234.38   18.40
   1   6  -1  217.18   18.30
  -1   6   1  190.08   15.90
  -1   6   1  200.58    7.70
  -1   6   1  211.48    7.80
   1   6  -1  203.08   12.80
   1   6  -1  194.38   15.30
   1   6  -1  219.68   15.60
   1   6  -1  210.48   12.20
   1   6  -1  202.88   11.00
  -1   6   1  202.48   11.10
  -1   6   1  209.48   13.00
  -1   6   1  215.28   16.40
  -1   6   1  196.08   18.90
   0  -6  -1   12.80    7.80
   0  -6  -1   21.60    6.60
   0  -6   1   22.20    7.80
   0  -6   1   17.00    5.60
   0  -6   1    5.00    8.10
   0  -6  -1   31.20    9.20
   0  -6  -1   27.20    7.30
   0   6  -1   23.00    2.80
   0   6   1   34.60    9.70
   0   6  -1   15.60    7.00
   0   6   1   12.30    4.70
   0   6  -1   29.00    7.30
   0   6  -1   15.50    7.10
   0   6   1   20.10    7.90
   0   6   1    3.50    7.30
   0   6   1   23.60    5.20
   0   6  -1   28.20    5.90
   0   6  -1   18.50    2.60
   0   6  -1   27.20    9.00
   0   6   1   20.80    5.80
   0   6  -1   21.70    6.10
  -1  -6  -1   29.10    9.90
   1  -6   1   16.80    5.50
  -1  -6  -1   16.60    7.60
  -1  -6  -1   21.20    6.70
  -1  -6  -1   11.30    6.70
  -1   6  -1   24.10    7.30
   1   6   1   29.30    5.70
  -1   6  -1   20.60    4.00
  -1   6  -1   15.30    8.20
   1   6   1   16.30    7.30
   1   6   1   24.80    5.10
  -1   6  -1   16.70    8.30
   1   6   1   29.60   11.10
   1   6   1   24.70    9.70
  -1   6  -1   23.40    6.50
   1   6   1   21.40    2.70
  -1   6  -1   26.50    6.70
  -1   6  -1   24.80    4.20
  -1   6  -1   18.40    4.70
   1   6   1   20.50    6.40
  -2  -6  -1   47.00   11.50
  -2  -6  -1   32.80   12.30
  -2  -6  -1   35.30    8.80
  -2  -6  -1   41.60    8.00
   2  -6   1   24.80    5.10
   2   6   1   37.50   11.50
  -2   6  -1   29.40    9.40
   2   6   1   29.40    8.50
   2   6   1   42.20    5.20
  -2   6  -1   47.60    6.30
  -2   6  -1   48.50    8.30
  -2   6  -1   36.70    8.30
   2   6   1   39.10    4.40
   2   6   1   45.60    5.00
  -3  -6  -1  209.48   13.20
  -3  -6  -1  247.58   19.40
   3  -6   1  203.18   10.30
  -3  -6  -1  209.38   21.00
  -3  -6  -1  204.28   20.00
  -3  -6  -1  182.98   17.00
   3   6   1  196.58    8.50
  -3   6  -1  204.58   19.00
   3   6   1  199.58   19.80
  -3   6  -1  207.08   14.60
   3   6   1  196.18    8.50
   3   6   1  214.68   10.20
   3   6   1  237.78   20.40
  -3   6  -1  183.98   11.20
   3   6   1  202.18   10.80
  -3   6  -1  197.28   11.20
  -4  -6  -1    8.30   12.00
  -4  -6  -1   13.60    8.50
  -4  -6  -1   30.40   11.80
   4  -6   1   26.60    5.00
  -4  -6  -1   20.10    8.70
  -4  -6  -1   33.10   12.10
   4  -6   1   20.00    5.10
   4   6   1   43.20   15.00
   4   6   1   21.70    8.50
   4   6   1   29.40   13.50
  -4   6  -1   27.20    7.80
  -4   6  -1   32.90    7.60
  -4   6  -1   42.70    9.70
   4   6   1   21.80    6.60
  -4   6  -1   20.10   17.30
  -4   6  -1   16.00   12.20
   4   6   1   26.70    6.00
  -5  -6  -1   44.80   11.70
  -5  -6  -1   30.20   16.20
   5  -6   1   27.60    5.80
  -5  -6  -1   29.40   11.00
   5  -6   1   32.00    6.80
  -5  -6  -1   21.80   10.60
  -5   6  -1   42.30    8.70
  -5   6  -1   32.80    9.70
   5   6   1   41.80    7.40
   5   6   1   43.10   17.50
  -5   6  -1   36.50    9.30
   5   6   1   42.20   15.20
   5   6   1   11.50    7.80
  -6  -6  -1   58.69   15.70
  -6  -6  -1   59.89   13.60
  -6  -6  -1   32.00   15.80
  -6  -6  -1   46.20   14.90
   6  -6   1   42.70    8.80
  -6   6  -1   52.59   10.70
   6   6   1   27.30   14.50
   6   6   1   41.50    9.60
  -6   6  -1   41.90   11.80
   6   6   1   31.60   17.70
   7  -6   1   -6.40   10.20
  -7  -6  -1   12.70   13.20
  -7  -6  -1   22.10   14.50
  -7  -6  -1    6.70   10.70
   7   6   1   -2.70   14.70
  -7   6  -1   18.50   14.80
   7   6   1   14.30   15.00
   7   6   1   -6.90    7.60
  -7   6  -1    5.20    8.00
  -8  -6  -1  -19.00   15.10
  -8  -6  -1    1.00   21.10
  -8   6  -1    1.00    8.90
   8   6   1  -15.20   14.50
  -8   6  -1    6.90    9.40
  -9  -6  -1    8.90   16.00
  -9  -6  -1   -6.80   13.80
  -9  -6  -1  -11.30   12.10
   9   6   1   20.20   21.40
   9   6   1    0.30    8.90
  -9   6  -1   16.10   10.50
  -9   6  -1   21.70    9.70
   9   6   1    6.50   17.90
 -10  -6  -1    0.70   15.50
 -10  -6  -1   15.60   13.80
 -10   6  -1   35.40   19.90
  10   6   1    4.30   10.00
  10   6   1   42.90   24.60
 -10  -7   1   10.10   18.10
 -10  -7   1   15.70   12.20
 -10   7   1  -10.30    9.40
 -10   7   1    9.20   11.10
  10   7  -1   11.50   26.50
  -9  -7   1  -14.90   14.80
  -9  -7   1   25.20   14.60
  -9  -7   1    8.30   11.10
   9   7  -1    0.00   10.30
  -9   7   1   13.00   19.10
   9   7  -1   19.70   15.40
  -9   7   1   -1.30    8.30
  -9   7   1   10.50    9.70
  -8  -7   1   -1.80   16.20
  -8  -7   1    5.30   18.50
  -8   7   1   -1.10    8.20
   8   7  -1   14.20    7.90
  -8   7   1   18.90   10.20
  -8   7   1   34.10   21.70
   8   7  -1   14.80   18.00
  -7  -7   1   17.60   13.10
  -7  -7   1    3.50   12.80
  -7  -7   1   19.10   11.60
  -7   7   1   18.20   15.10
  -7   7   1   12.80    8.10
   7   7  -1   -6.30   13.60
   7   7  -1    5.90   19.10
  -7   7   1   -0.80    7.50
   7   7  -1    0.90    7.20
   6  -7  -1    4.00   11.50
  -6  -7   1    2.10   12.50
  -6  -7   1   15.70   12.00
  -6  -7   1    4.90   10.00
  -6   7   1   -0.90    6.80
  -6   7   1    5.80   17.60
   6   7  -1   13.10   11.80
  -6   7   1    6.00    7.90
   6   7  -1   14.60   15.90
   6   7  -1    1.30    6.40
  -5  -7   1   54.89   12.80
  -5  -7   1   52.39   16.50
  -5  -7   1   60.69   16.40
   5  -7  -1   53.99    8.30
   5   7  -1   55.39   14.70
  -5   7   1   71.69   12.50
   5   7  -1   86.39   19.40
   5   7  -1   69.49    9.00
  -5   7   1   63.29   10.30
  -5   7   1   73.09   21.20
   4  -7  -1   30.60    7.40
  -4  -7   1   26.00   10.70
  -4  -7   1   10.00   15.10
  -4  -7   1    5.60   11.20
  -4   7   1   17.60   13.20
  -4   7   1   11.60    7.20
  -4   7   1   16.70    7.90
   4   7  -1   32.30   11.70
   4   7  -1   12.50    5.30
  -4   7   1   14.10    6.40
   4   7  -1   34.00   13.20
   4   7  -1   15.20    6.20
  -4   7   1   13.80   10.60
   3  -7  -1   12.40    6.40
  -3  -7   1   17.90    9.30
  -3  -7   1   13.30   13.00
  -3  -7   1   11.10   10.70
  -3   7   1   19.80   11.60
   3   7  -1    5.80    8.70
  -3   7   1   15.40    5.60
  -3   7   1   20.00    5.40
   3   7  -1   18.80    3.90
  -3   7   1   22.90   10.60
  -3   7   1    5.30    7.40
   3   7  -1   10.80    4.60
  -3   7   1    7.50    6.80
   3   7  -1   19.80   11.30
   3   7  -1    9.50    5.70
  -3   7   1   12.90    7.50
  -3   7   1   18.00    5.30
   3   7  -1   16.00   11.00
  -2  -7   1   19.30   10.30
  -2  -7   1   39.00   10.50
  -2  -7   1   47.60    8.70
  -2  -7   1   19.30   10.30
   2  -7  -1   48.60    9.90
   2  -7  -1   27.00    9.80
  -2   7   1   54.19    6.20
  -2   7   1   63.69    9.80
   2   7  -1   48.00   13.00
  -2   7   1   68.19   12.80
  -2   7   1   55.89    8.50
   2   7  -1   27.90    8.90
  -2   7   1   22.20   11.30
  -2   7   1   63.19   12.70
  -2   7   1   58.29    6.20
   2   7  -1   61.59   13.50
   2   7  -1   44.20   11.70
   1  -7  -1   21.70    8.50
  -1  -7   1   41.20    9.60
  -1  -7   1   51.39   10.50
   1  -7  -1   50.69    9.00
  -1  -7   1   17.90    9.10
   1  -7  -1   34.30    8.90
  -1   7   1   56.99   10.40
   1   7  -1   46.40    8.30
  -1   7   1   38.50   11.30
  -1   7   1   31.30   11.50
   1   7  -1   52.89   11.10
  -1   7   1   51.29   13.70
  -1   7   1   45.60    4.50
  -1   7   1   41.50   11.40
   1   7  -1   36.50   12.80
  -1   7   1   40.90    8.20
   1   7  -1   26.70   11.40
  -1   7   1   41.00    3.90
   1   7  -1   14.40    9.50
   0  -7  -1   36.10    9.20
   0  -7  -1   31.60    7.80
   0  -7   1   14.50    9.10
   0  -7  -1    8.10    6.60
   0  -7   1   60.89   11.80
   0  -7   1   50.59    8.60
   0   7  -1   32.50    7.40
   0   7  -1   20.70    9.90
   0   7  -1   30.90    5.60
   0   7   1   53.59   12.00
   0   7   1   25.70    9.30
   0   7  -1   32.50    3.30
   0   7   1   26.50    9.70
   0   7  -1   37.20    9.30
   0   7   1   37.70   11.60
   0   7  -1   41.70   11.20
   0   7  -1   32.80    3.30
   1  -7   1   21.60    6.50
  -1  -7  -1   25.90   10.60
  -1  -7  -1   19.80    7.60
  -1  -7  -1    5.30    7.90
  -1   7  -1    3.10    7.90
  -1   7  -1   17.30    4.00
  -1   7  -1   14.70    5.30
   1   7   1   26.50   10.80
   1   7   1   14.30    5.80
   1   7   1   13.60   10.20
   1   7   1   13.30    9.70
  -1   7  -1   19.50    6.60
  -1   7  -1   20.00    6.70
  -1   7  -1   18.90   11.00
   1   7   1   10.70    8.80
  -1   7  -1   21.50    4.30
  -2  -7  -1   10.70    7.90
   2  -7   1   19.80    6.20
  -2  -7  -1   11.30    7.60
  -2  -7  -1   16.40    8.90
  -2  -7  -1   10.40    9.10
   2   7   1    6.50   10.90
   2   7   1   10.00    4.70
  -2   7  -1   15.60    7.70
  -2   7  -1   17.40    4.90
   2   7   1    9.90   10.50
   2   7   1   16.40   10.70
   2   7   1    9.50    6.80
   2   7   1   13.80    3.90
  -2   7  -1    6.70    7.80
  -2   7  -1   10.70    4.40
  -2   7  -1   10.60    9.20
  -3  -7  -1   31.90    9.60
   3  -7   1   39.30    6.80
  -3  -7  -1   34.70   12.80
  -3  -7  -1   63.49   12.20
  -3  -7  -1   39.60   14.70
  -3   7  -1   71.29    9.10
   3   7   1   53.99   14.40
  -3   7  -1   55.29   13.30
  -3   7  -1   73.79   15.70
  -3   7  -1   48.20    9.60
  -3   7  -1   52.29    7.70
  -3   7  -1   51.89   12.30
   3   7   1   52.59    5.80
   3   7   1   48.90    6.30
   3   7   1   70.29   15.00
   4  -7   1   15.40    6.00
  -4  -7  -1    7.00   12.90
  -4  -7  -1   20.00   13.30
  -4  -7  -1    1.60    9.70
  -4  -7  -1   16.40   10.30
  -4  -7  -1   12.00    8.80
  -4   7  -1    8.70    8.10
  -4   7  -1   22.80    7.30
   4   7   1   25.10   13.60
   4   7   1    9.30    6.40
  -4   7  -1   15.40    7.40
   4   7   1   28.00   12.90
   4   7   1   22.40   11.90
  -5  -7  -1  105.69   16.10
  -5  -7  -1   63.39   18.00
  -5  -7  -1  116.59   20.40
  -5   7  -1  117.49   12.10
   5   7   1   92.99   19.10
  -5   7  -1   93.09   10.20
   5   7   1  110.29   10.60
   5   7   1   95.09   20.20
  -6  -7  -1   13.60   11.30
  -6  -7  -1    7.00   13.60
  -6  -7  -1   14.90   11.60
   6   7   1   12.10   12.70
  -6   7  -1    9.80    8.00
   6   7   1    1.80    7.00
  -6   7  -1   16.40    8.50
   6   7   1   10.50   14.30
  -7  -7  -1   12.70   14.80
  -7  -7  -1   15.00   12.70
  -7  -7  -1   28.40   25.70
   7   7   1  -14.40   14.10
   7   7   1   19.10    7.90
  -7   7  -1   -3.60    7.90
   7   7   1    8.70   16.80
  -7   7  -1    8.70    8.50
  -8  -7  -1   -2.20   16.70
  -8  -7  -1  -17.50   13.60
  -8  -7  -1    8.70   12.60
  -8   7  -1    9.00    9.60
   8   7   1    0.10   14.70
  -8   7  -1   -3.30    8.30
   8   7   1    8.10   15.00
   8   7   1    7.50    9.50
  -9  -7  -1   13.30   14.00
  -9  -7  -1   -5.50   15.00
   9   7   1    7.90   34.80
  -9   7  -1   -3.60    9.70
  -9   7  -1   38.40   12.00
  -9  -8   1    2.30   15.40
   9   8  -1   -0.80   38.20
  -9   8   1    1.00    9.10
  -8  -8   1    9.20   14.80
  -8  -8   1   13.10   13.70
  -8  -8   1  -13.80   13.10
  -8   8   1    3.20    8.20
   8   8  -1   16.10   18.40
  -8   8   1   29.50   10.50
  -8   8   1  -16.60   15.00
  -7  -8   1   61.69   26.50
  -7  -8   1   32.30   19.50
  -7  -8   1   28.00   20.50
  -7   8   1   14.90   17.00
  -7   8   1   32.70   16.90
   7   8  -1   19.00   16.10
  -7   8   1   17.30    9.30
  -6  -8   1   19.60   12.50
  -6  -8   1    4.50   11.40
  -6  -8   1   -2.80   12.80
  -6   8   1   26.90   19.00
   6   8  -1    0.40   13.50
  -6   8   1    0.00    7.60
  -6   8   1    7.50    7.70
  -5  -8   1    3.90   12.30
  -5  -8   1   27.30   10.60
  -5  -8   1   15.10   15.90
   5  -8  -1    8.20    6.20
   5   8  -1    9.80   13.20
   5   8  -1   33.90   19.90
  -5   8   1    8.40   14.80
  -5   8   1   -0.20    7.00
  -5   8   1   15.50    8.00
  -5   8   1   34.80   16.00
  -4  -8   1   78.39   16.90
   4  -8  -1   65.19    9.90
  -4  -8   1   60.49   16.60
  -4  -8   1   84.19   14.40
  -4   8   1   81.79   18.90
  -4   8   1   84.79   10.60
   4   8  -1   71.09   12.10
  -4   8   1   56.19   12.70
  -4   8   1   60.99   10.90
   4   8  -1   68.89   13.90
   4   8  -1   96.09   18.70
  -3  -8   1   34.50   12.00
  -3  -8   1   13.50   12.20
  -3  -8   1   26.50   12.50
   3  -8  -1   19.50    7.10
  -3   8   1   11.40   11.50
   3   8  -1   15.50    6.20
   3   8  -1   31.20   13.60
  -3   8   1   18.70    6.30
  -3   8   1   26.50    8.20
   3   8  -1   22.70   11.10
   3   8  -1    3.40    5.40
   3   8  -1   25.20   12.90
  -3   8   1   15.20   10.60
   2  -8  -1    2.10    6.60
  -2  -8   1    1.00    7.60
  -2  -8   1    3.50    7.60
  -2  -8   1   -3.70    9.00
  -2  -8   1    1.40    9.20
   2   8  -1    7.00    5.50
  -2   8   1   21.90    8.40
  -2   8   1    4.30    6.60
  -2   8   1    6.70    9.90
   2   8  -1   -0.50    4.70
  -2   8   1   11.50    6.90
  -2   8   1    8.40    4.70
   2   8  -1   -2.00    9.10
   2   8  -1   18.80   10.20
   2   8  -1  -11.20   10.40
  -1  -8   1   26.10    8.20
  -1  -8   1   22.80    9.50
   1  -8  -1   17.60    8.30
   1  -8  -1   41.40    8.80
  -1  -8   1   40.40   11.80
   1   8  -1   39.10    8.20
  -1   8   1   44.60    9.00
   1   8  -1   42.50   13.90
  -1   8   1   29.70   11.80
   1   8  -1   47.20   12.20
  -1   8   1   15.40    8.60
  -1   8   1   73.09   12.00
  -1   8   1   32.70   13.40
   1   8  -1   40.60   13.20
   0  -8  -1   -1.00    6.70
   0  -8   1    4.30    7.10
   0  -8  -1    2.10    7.20
   0  -8  -1    1.80    8.50
   0   8  -1    3.20   10.40
   0   8   1    8.80    8.20
   0   8  -1    5.00    6.00
   0   8  -1    1.30    6.00
   0   8  -1   -4.30    7.10
   0   8   1   17.90    8.90
   0   8   1   10.10    8.70
   0   8   1   -8.10    5.30
   0   8   1   -9.90   10.00
   0   8  -1   11.10   10.30
   1  -8   1   -4.90    5.90
  -1  -8  -1   -3.10    5.60
  -1  -8  -1    1.90    7.90
  -1  -8  -1   14.10    9.50
  -1  -8  -1    8.60   10.90
  -1   8  -1    9.70    7.70
   1   8   1   -5.30    5.50
   1   8   1   12.70   10.40
   1   8   1   -0.50    6.30
  -1   8  -1    9.20   10.90
  -1   8  -1    6.50    6.20
  -1   8  -1    5.50    6.70
   1   8   1   10.90   10.50
   1   8   1  -16.80    9.70
   2  -8   1    7.70    7.70
  -2  -8  -1    0.80    6.80
  -2  -8  -1    3.90    9.50
  -2  -8  -1   12.80    9.70
  -2  -8  -1  -13.20    6.40
   2   8   1    2.10    6.20
   2   8   1    9.10   11.00
   2   8   1   16.70   12.10
  -2   8  -1    2.30    6.30
   2   8   1   16.00   12.60
   2   8   1   10.40    5.20
   3  -8   1   -3.30    5.40
  -3  -8  -1    5.30    8.80
  -3  -8  -1    4.50    9.70
  -3  -8  -1    2.10    8.10
  -3  -8  -1   11.80    9.80
   3   8   1    8.40   10.30
   3   8   1    1.90    5.30
  -3   8  -1    5.00    8.40
   3   8   1    5.90   12.50
  -3   8  -1    9.20    7.90
  -3   8  -1    2.90    5.60
  -4  -8  -1   19.90    8.90
  -4  -8  -1    3.20    9.50
  -4  -8  -1   38.60   11.20
  -4  -8  -1   19.40   11.50
   4   8   1   39.10   14.50
   4   8   1   46.00   16.00
  -4   8  -1   19.70    8.60
  -4   8  -1   28.60   11.80
  -4   8  -1   41.30    8.80
  -5  -8  -1   12.80   14.50
  -5  -8  -1    9.90   10.20
  -5  -8  -1   16.80   11.20
  -5   8  -1    2.20    7.40
   5   8   1    8.30   12.70
   5   8   1    7.90   14.80
  -5   8  -1   10.60    7.60
  -6  -8  -1   -8.80   13.60
  -6  -8  -1    8.70   10.40
  -6  -8  -1   -5.50   11.60
  -6   8  -1    2.60    8.30
   6   8   1    1.60   16.40
   6   8   1  -10.40   14.40
  -7  -8  -1   15.50   12.90
  -7  -8  -1    2.70   11.70
  -7  -8  -1    2.80   17.20
  -7   8  -1   -3.20    8.00
  -7   8  -1    4.70    9.40
   7   8   1   16.80   16.60
  -8  -8  -1   24.70   15.30
  -8  -8  -1   -2.10   15.50
  -8   8  -1   11.00   10.00
  -8   8  -1   -7.60    9.30
   8   8   1   12.80   18.20
  -9  -8  -1   -6.50   16.10
  -9  -8  -1   11.10   14.90
   9   8   1   -8.90   18.80
  -8  -9   1  -15.10   10.60
  -8  -9   1  -11.30   15.70
  -8   9   1   62.59   29.80
   8   9  -1    8.70   19.80
  -7  -9   1   33.50   14.10
  -7  -9   1    0.20   16.10
  -7  -9   1   12.70   14.50
  -7   9   1    4.60    9.50
   7   9  -1  -12.90   15.50
  -7   9   1   -8.60   15.00
  -6  -9   1    2.10   10.20
  -6  -9   1   25.60   15.50
  -6  -9   1   18.20   15.10
  -6   9   1   12.90    8.70
   6   9  -1   15.20   14.80
  -6   9   1   28.90   18.10
  -5  -9   1   24.60   12.10
  -5  -9   1   10.80   12.30
   5  -9  -1   11.30    7.30
  -5   9   1   25.00   13.70
  -5   9   1   15.90    8.80
   5   9  -1    6.70   15.20
  -4  -9   1   18.20   11.40
  -4  -9   1    7.70   14.10
  -4  -9   1    3.70   13.60
   4  -9  -1   19.00    7.70
  -4   9   1    6.00   10.40
  -4   9   1   10.20    8.10
   4   9  -1   11.60   12.80
  -4   9   1   18.20   11.90
  -3  -9   1    5.30   10.20
  -3  -9   1    3.60    9.20
  -3  -9   1   -5.40    9.80
   3  -9  -1    8.00    6.50
  -3   9   1   10.30   11.90
  -3   9   1   12.80    8.10
   3   9  -1   14.60   12.40
  -2  -9   1   24.60    8.70
  -2  -9   1   23.50   10.90
  -2  -9   1   78.29   15.00
   2  -9  -1   40.80    9.30
   2   9  -1   40.30   13.50
  -2   9   1   59.09   17.80
  -2   9   1   13.20   13.00
   2   9  -1   10.40    5.80
  -2   9   1   16.40    9.40
   2   9  -1   23.50    6.90
   2   9  -1   48.20   13.60
   2   9  -1   58.09   23.30
  -2   9   1   37.60    9.10
   1  -9  -1   20.30    7.90
  -1  -9   1   26.20   11.60
  -1  -9   1    3.30    7.30
  -1  -9   1   14.50    8.40
   1  -9  -1   13.80    7.70
  -1   9   1    8.00    6.60
  -1   9   1   17.60    7.60
   1   9  -1   46.20   14.90
  -1   9   1   35.90   15.10
  -1   9   1   42.40   17.30
   1   9  -1   38.50   13.80
   1   9  -1    0.70   10.30
   1   9  -1   32.80    8.50
   1   9  -1    9.50    6.10
   0  -9  -1    1.80    6.60
   0  -9  -1   11.60   10.50
   0  -9  -1   13.90    8.10
   0  -9   1    6.10    8.40
   0   9  -1    2.80   10.50
   0   9   1    0.60    5.70
   0   9   1   12.00   10.10
   0   9  -1   16.50   11.90
   0   9  -1    6.40    6.40
   0   9  -1   -1.90    6.50
   0   9   1   13.90   12.00
   0   9   1    5.10    5.70
   0   9   1    0.90   10.90
  -1  -9  -1    4.90   10.10
   1  -9   1    2.40    6.50
  -1  -9  -1   18.10    8.00
  -1  -9  -1    7.00    6.90
   1   9   1   -1.40    9.60
  -1   9  -1    2.00    5.20
   1   9   1   11.80   11.80
   1   9   1   -4.20    4.70
   1   9   1   -8.80   10.30
  -1   9  -1   -6.20   11.10
   1   9   1    7.60    5.90
  -1   9  -1    0.70    6.60
  -2  -9  -1   -3.30    7.10
   2  -9   1   -2.60    6.10
  -2  -9  -1    8.30   11.10
  -2  -9  -1   -2.30    7.00
  -2  -9  -1   -0.20    9.90
  -2   9  -1    0.30    6.80
  -2   9  -1    4.80    6.10
   2   9   1  -12.40   10.60
   2   9   1   -3.50   10.90
   2   9   1   -3.60    4.70
  -2   9  -1    6.10   12.00
  -3  -9  -1    3.30    8.00
  -3  -9  -1   -2.60    9.30
   3  -9   1    1.20    6.20
  -3  -9  -1    1.30   10.30
  -3  -9  -1    8.00   10.80
  -3   9  -1   -0.10    7.30
  -3   9  -1    6.30    9.90
   3   9   1   20.60   13.80
   3   9   1   26.10   13.30
  -4  -9  -1    2.40   11.50
  -4  -9  -1   -7.30    8.60
  -4  -9  -1   14.50   13.20
  -4  -9  -1   14.40   10.90
  -4   9  -1   -0.40    9.90
   4   9   1   13.50   16.30
  -4   9  -1   10.20    7.70
   4   9   1   12.20   15.10
  -5  -9  -1    6.60   11.40
  -5  -9  -1   -7.90   12.40
  -5  -9  -1   17.20   15.30
  -5   9  -1   24.10   10.50
   5   9   1    3.80   13.70
  -6  -9  -1   32.70   18.10
  -6  -9  -1    9.80   13.80
  -6  -9  -1  -17.40   13.60
   6   9   1   -5.30   14.30
  -6   9  -1    4.40    8.30
  -7  -9  -1   17.20   15.80
  -7  -9  -1   17.90   13.00
   7   9   1   29.60   19.20
  -7   9  -1    5.40   15.30
  -8  -9  -1   33.50   16.60
  -8  -9  -1    9.80   13.90
  -8   9  -1   11.50   11.60
  -8   9  -1   42.10   23.90
   8   9   1   45.40   21.30
  -7 -10   1  -32.40   14.00
  -7 -10   1   28.50   14.50
   7  10  -1   22.20   20.40
  -7  10   1    2.60   20.30
  -7  10   1   -1.20    9.60
  -6 -10   1    1.90   15.90
  -6 -10   1   16.60   13.00
  -6 -10   1    6.90   17.60
  -6  10   1   14.60    9.10
   6  10  -1  -11.70   15.60
  -6  10   1    6.50   13.10
  -5 -10   1    8.30   10.40
  -5 -10   1  -11.60   10.80
  -5 -10   1   -8.30   13.80
   5  10  -1  -13.80   14.90
  -5  10   1   -9.00   11.50
  -5  10   1    5.00    8.00
   4 -10  -1   18.20    9.10
  -4 -10   1   17.10    9.40
  -4 -10   1   16.10   14.10
   4  10  -1   31.70   16.60
  -4  10   1   30.60    9.60
  -4  10   1   24.70   12.00
   3 -10  -1   16.20    7.90
  -3 -10   1   11.70   12.00
  -3  10   1   21.70    9.50
  -3  10   1    4.60    8.70
   3  10  -1   16.40   13.70
  -2 -10   1    7.00    9.40
   2 -10  -1    9.40    7.60
  -2 -10   1   12.20   11.70
  -2  10   1   -1.40   14.20
  -2  10   1   19.20    9.20
   2  10  -1    2.30   10.90
  -2  10   1   -2.60    5.50
   1 -10  -1    6.10    8.10
   1 -10  -1    4.20    8.20
  -1 -10   1   -2.00    7.80
  -1 -10   1   14.20   12.30
   1  10  -1   22.40    7.10
   1  10  -1   23.40   11.40
  -1  10   1   15.30    7.80
  -1  10   1    9.70   11.90
  -1  10   1   23.70   14.40
   0 -10  -1   13.10    8.50
   0 -10  -1   17.50   11.60
   0 -10   1   14.50    8.20
   0 -10  -1    9.10    7.80
   0  10   1   25.80   14.70
   0  10  -1   14.60    8.50
   0  10   1   34.40    9.20
   0  10  -1   -4.50    9.80
   0  10   1   -5.40   10.30
  -1 -10  -1    4.10    7.80
   1 -10   1    9.60    7.90
  -1 -10  -1   -4.20    7.20
  -1 -10  -1   -3.50   10.40
  -1  10  -1   10.40    8.50
   1  10   1  -26.70   10.60
   1  10   1   16.70   11.80
  -1  10  -1  -15.50   10.30
  -2 -10  -1    4.10   11.60
   2 -10   1  -17.60    7.20
  -2 -10  -1    6.30   14.80
  -2 -10  -1   -6.50    8.70
  -2  10  -1    1.00    7.00
  -2  10  -1    1.00    6.50
   2  10   1   14.30   13.50
   2  10   1   15.90   12.20
  -3 -10  -1    9.10   13.80
  -3 -10  -1   14.90    9.40
  -3 -10  -1    7.80    8.20
  -3 -10  -1   40.00   15.60
  -3  10  -1   13.20    7.80
   3  10   1   52.89   17.20
  -3  10  -1    1.70    9.10
  -4 -10  -1  -18.50   11.30
  -4 -10  -1    0.00   10.80
  -4  10  -1    8.40    8.40
   4  10   1    8.70   15.80
  -4  10  -1   18.90   12.70
  -5 -10  -1   11.40   13.20
  -5 -10  -1   -4.30   10.60
  -5 -10  -1   -7.20   16.10
  -5  10  -1   25.90    9.70
  -5  10  -1   13.40   11.30
   5  10   1  -30.00   14.60
  -6 -10  -1   11.30   16.90
  -6 -10  -1    0.40   13.10
  -6  10  -1  -13.60   11.00
  -6  10  -1  -17.60   17.00
   6  10   1  -13.70   16.50
  -6 -11   1   13.00   13.80
  -6 -11   1   17.70   19.80
  -6  11   1   -5.40    7.60
   6  11  -1   31.80   23.20
  -6  11   1   -3.60   14.90
  -5 -11   1   16.70   14.40
  -5 -11   1   -0.40   10.40
  -5  11   1   -2.80    8.70
   5  11  -1   14.70   17.20
  -4 -11   1   29.10   20.80
  -4 -11   1   30.70   14.00
  -4 -11   1   -4.30   10.80
   4  11  -1   -7.40   17.60
  -4  11   1    2.70    8.50
  -4  11   1    5.40   10.00
   3 -11  -1   14.10    9.50
  -3 -11   1   -2.80   10.30
  -3 -11   1   -4.60   12.70
  -3  11   1   -8.10   13.80
  -3  11   1   13.00    8.70
  -3  11   1   -9.90   15.20
   2 -11  -1   18.70    8.90
  -2 -11   1   11.40   12.80
  -2 -11   1    9.10   11.10
  -2  11   1   18.80    8.70
  -2  11   1    2.70   13.60
  -2  11   1   23.80   16.30
   1 -11  -1   20.70   14.90
  -1  11   1  -22.00   13.30
  -1  11   1   20.30   15.00
   0 -11  -1    9.40    9.70
   0 -11   1   -7.90    7.80
   0 -11  -1   -9.00   12.00
   0  11  -1   -1.20    6.90
  -1 -11  -1    9.60   13.10
  -1 -11  -1   -0.30    8.90
   1 -11   1   -0.90    9.00
  -1 -11  -1    9.60   10.00
  -1  11  -1   -2.00    7.20
  -1  11  -1    6.60   12.80
  -2 -11  -1    9.80   10.40
  -2 -11  -1   22.90   12.60
  -2 -11  -1    9.60   12.00
  -2  11  -1    7.70    8.40
  -2  11  -1    7.80   13.90
  -3 -11  -1  -13.00   10.40
  -3 -11  -1   28.80   15.50
  -3 -11  -1    1.20    8.70
  -3 -11  -1    2.30   10.80
   3  11   1   11.10   21.40
  -3  11  -1    1.90    8.60
  -3  11  -1    9.60   14.50
  -4 -11  -1    6.00   12.70
  -4 -11  -1   -0.70   18.60
  -4 -11  -1   -5.50    9.80
   4  11   1   34.80   18.30
  -4  11  -1   14.50    9.10
  -4  11  -1    6.10    8.50
  -5 -11  -1  -10.20   13.30
  -5 -11  -1    3.00   10.70
  -5  11  -1    7.50   11.20
  -5  11  -1   -1.80    9.20
   5  11   1   14.40   18.50
  -3 -12   1    0.20   13.70
  -3 -12   1   12.60   12.50
  -3  12   1  -18.10   14.20
   2 -12  -1    1.90   10.70
  -2 -12   1  -11.00   14.50
  -2  12   1    3.20   15.30
   1 -12  -1   -4.10    9.60
   0 -12  -1    4.60   10.80
  -1 -12  -1   -1.50   10.70
  -1 -12  -1   -8.10    8.80
  -1 -12  -1  -10.70   12.50
  -2 -12  -1    0.70   14.10
  -2 -12  -1    0.70    9.40
  -2 -12  -1    6.80   11.60
  -2  12  -1   24.00   10.00
  -2  12  -1    1.80   14.40
  13   0  -2  -17.80   10.90
 -13   0   2   13.30   11.60
  12   0  -2   18.20   11.00
 -12   0   2   -2.40    8.40
  11   0  -2    9.70   10.00
  11   0  -2   14.10   20.40
 -11   0   2  -10.90    8.30
 -11   0   2    4.70    8.50
 -10   0   2    2.40    8.40
  10   0  -2    4.20    8.70
 -10   0   2   24.10   10.70
 -10   0   2   10.80    7.80
  10   0  -2   20.30   15.60
   9   0  -2   -0.60    8.10
  -9   0   2    2.30    9.10
   9   0  -2   13.40   15.00
  -9   0   2   14.60    9.10
  -9   0   2   13.90   13.00
   9   0  -2    7.70    6.30
  -9   0   2   10.60    9.60
  -8   0   2   80.49   11.50
   8   0  -2   80.99   10.20
   8   0  -2   84.79   16.50
   8   0  -2   63.49   12.10
  -8   0   2   95.19   14.10
  -8   0   2   73.69   16.30
  -8   0   2  118.69   18.10
  -8   0   2   75.09   10.80
   8   0  -2   96.49   18.30
  -8   0   2  115.29   14.50
   7   0  -2   27.20   10.90
   7   0  -2   20.60    6.10
  -7   0   2   37.10   11.40
   7   0  -2   49.10   10.00
  -7   0   2   44.70   12.50
   7   0  -2   54.89   13.70
  -7   0   2   47.00    9.70
  -7   0   2   37.60    7.90
  -7   0   2   37.00    9.20
  -7   0   2   35.40    8.70
  -6   0   2  155.28   14.10
  -6   0   2  124.79   11.30
  -6   0   2  115.99    9.50
   6   0  -2  129.39   10.30
  -6   0   2  133.49   10.40
   6   0  -2  110.39    9.40
  -6   0   2  130.49   10.70
  -6   0   2  132.69   13.90
   6   0  -2  121.19    9.50
   6   0  -2  131.29   15.20
  -6   0   2  132.79   12.90
   5   0  -2  128.29    9.50
   5   0  -2  141.19    9.40
   5   0  -2  166.78   10.90
  -5   0   2  147.89   10.40
  -5   0   2  146.59   13.50
  -5   0   2  152.38   13.10
  -5   0   2  135.29    9.40
  -5   0   2  138.99   13.00
  -5   0   2  141.99   10.80
   5   0  -2  154.28   14.10
  -5   0   2  139.99    9.50
  -4   0   2   47.20    7.10
  -4   0   2   35.80    6.00
   4   0  -2   54.79   10.90
  -4   0   2   58.19    9.00
   4   0  -2   50.49    6.70
   4   0  -2   47.50    7.30
   4   0  -2   45.10    6.10
  -4   0   2   46.40    9.40
   4   0  -2   44.30    6.70
  -4   0   2   39.30    9.30
  -4   0   2   46.10    6.90
   3   0  -2    2.60    6.50
  -3   0   2   -0.20    5.50
   3   0  -2    1.30    3.30
   3   0  -2    3.50    4.50
  -3   0   2    6.60    4.50
   3   0  -2    5.20    3.50
  -3   0   2   -0.90    4.00
   3   0  -2    2.40    3.70
  -3   0   2   -1.00    5.30
  -3   0   2   -1.10    3.70
   3   0  -2   -1.90    4.30
  -3   0   2   10.00    4.20
   2   0  -2 1266.47   36.10
   2   0  -2 1271.07   35.20
  -2   0   2 1261.07   35.60
   2   0  -2 1217.48   38.50
  -2   0   2 1249.38   38.20
  -2   0   2 1275.17   35.00
  -2   0   2 1203.48   35.10
   2   0  -2 1226.68   34.90
  -2   0   2 1241.68   33.70
   2   0  -2 1260.47   34.90
   2   0  -2 1242.78   38.10
  -2   0   2 1234.38   38.40
  -2   0   2 1251.77   34.90
   1   0  -2  788.02   22.20
  -1   0   2  774.72   25.60
   1   0  -2  754.62   20.80
   1   0  -2  774.52   25.60
   1   0  -2  740.03   21.80
  -1   0   2  777.42   22.00
   1   0  -2  746.73   23.60
  -1   0   2  754.72   25.00
   0   0   2 4150.18  113.69
   0   0  -2 4218.38  115.09
   0   0  -2 4217.48  110.49
   0   0  -2 4198.88  113.59
   0   0   2 4321.47  113.99
   0   0  -2 4342.27  110.49
   0   0   2 4238.18  110.49
   0   0   2 4127.59  111.19
   1   0   2  115.59   12.00
  -1   0  -2   93.89    6.80
   1   0   2   97.89    7.40
  -1   0  -2   99.89    4.60
   1   0   2  102.49    6.80
   1   0   2   95.99    4.70
   1   0   2  114.89   10.60
  -1   0  -2   98.59    6.50
  -1   0  -2  116.49    9.90
  -1   0  -2  102.69   10.70
   2   0   2   48.00    6.40
   2   0   2   35.40    3.60
  -2   0  -2   57.99    5.50
   2   0   2   51.79    7.10
  -2   0  -2   59.79    6.80
  -2   0  -2   41.00    6.00
   2   0   2   47.70   10.40
  -2   0  -2   40.60    3.70
  -2   0  -2   43.60    9.30
  -2   0  -2   56.69   10.60
   3   0   2  396.96   16.10
  -3   0  -2  419.76   16.50
  -3   0  -2  403.86   14.80
  -3   0  -2  377.36   21.20
   3   0   2  405.86   16.80
   3   0   2  412.66   23.30
  -3   0  -2  384.96   16.00
   4   0   2   86.79    6.10
  -4   0  -2  109.29   16.30
   4   0   2  121.59   18.60
   4   0   2  107.19    9.80
   4   0   2   86.99    8.40
  -4   0  -2   96.39    8.80
  -4   0  -2   98.29    8.10
  -4   0  -2  111.99   15.30
  -5   0  -2   84.59   15.10
  -5   0  -2   68.89    9.20
   5   0   2   64.59    5.80
   5   0   2   71.09   16.20
   5   0   2   77.19   11.20
  -5   0  -2   51.09    9.40
  -5   0  -2   45.90   11.80
   5   0   2   53.89    8.50
  -5   0  -2   64.89    8.10
  -6   0  -2    3.00   10.10
   6   0   2   -1.10    3.90
   6   0   2    5.70    5.00
   6   0   2   -0.90    6.50
  -6   0  -2    2.60    9.60
  -6   0  -2   -0.70    4.90
  -6   0  -2   -5.00    5.20
   6   0   2   -4.20   12.20
  -7   0  -2   13.80    7.40
   7   0   2    5.70   12.80
  -7   0  -2   15.40    9.50
   7   0   2   15.10   16.50
   7   0   2   25.80   10.00
  -7   0  -2    3.80   11.20
  -8   0  -2   20.00    8.50
   8   0   2   28.70   13.70
   8   0   2   19.90   11.50
  -8   0  -2   20.70    9.00
  -9   0  -2   37.00   14.80
  -9   0  -2   39.50   10.40
   9   0   2   55.79   17.40
   9   0   2    9.00   17.20
   9   0   2   47.70   13.10
  10   0   2    6.00   18.20
 -10   0  -2  -15.70   11.10
  10   0   2   12.10   11.00
 -10   0  -2    8.40    9.50
  11   0   2   16.30   11.20
 -11   0  -2   -8.20    9.90
  13  -1  -2   18.60   12.50
  13   1  -2   -1.40   10.80
  12  -1  -2   -4.60   11.10
 -12  -1   2   -0.60    9.20
  12   1  -2  -22.10   23.40
 -12   1   2   14.60   18.90
  12   1  -2   19.50   11.10
 -12   1   2   14.30    9.30
  11  -1  -2    0.60   10.00
 -11  -1   2    0.90    8.40
  11   1  -2    7.80   16.30
  11   1  -2   20.80   11.00
 -11   1   2    3.30    8.80
 -11   1   2  -18.60    9.00
 -10  -1   2    7.00   10.00
  10  -1  -2   10.20    9.60
  10  -1  -2  -19.90   11.80
 -10  -1   2    2.60    7.30
 -10   1   2   -4.50    7.60
 -10   1   2    8.70    8.30
 -10   1   2   30.90   17.80
  10   1  -2   16.60   16.50
  10   1  -2    0.10    8.90
  -9  -1   2  116.99   13.70
   9  -1  -2  129.79   20.40
  -9  -1   2  130.89   18.60
   9  -1  -2  110.89   15.20
  -9  -1   2  112.69   17.50
  -9   1   2  118.69   13.20
  -9   1   2  142.69   15.00
   9   1  -2  118.09   15.80
   9   1  -2  123.99   22.60
   9   1  -2  121.09   13.00
  -9   1   2  155.28   23.00
  -9   1   2  116.59   14.40
  -8  -1   2   59.09    9.80
  -8  -1   2   85.09   13.80
  -8  -1   2   77.89   12.70
   8  -1  -2   53.59    8.80
  -8  -1   2   65.19   10.20
   8  -1  -2   49.60   10.70
   8  -1  -2   70.79   16.90
  -8  -1   2   50.89   12.80
  -8  -1   2   53.19   16.20
   8  -1  -2   68.79   15.30
   8   1  -2   73.19   16.80
  -8   1   2   74.19   17.50
   8   1  -2   43.30   13.50
  -8   1   2   54.59   10.60
  -8   1   2   65.79   15.90
  -8   1   2   64.19   12.30
   8   1  -2   61.49   18.00
   8   1  -2   67.49   11.80
   8   1  -2   39.20    7.90
  -8   1   2   58.69   10.60
   7  -1  -2  125.69   12.00
  -7  -1   2  126.79   15.30
  -7  -1   2  128.39   11.30
   7  -1  -2  124.19   10.30
  -7  -1   2  120.89   13.60
  -7  -1   2  120.19   10.50
   7  -1  -2  126.19   13.90
  -7  -1   2  107.89   12.20
   7  -1  -2  152.68   16.00
  -7   1   2  160.28   20.90
   7   1  -2  208.58   24.30
  -7   1   2  121.39   11.30
   7   1  -2  151.78   21.20
  -7   1   2  109.89   10.10
   7   1  -2  128.89   11.90
  -7   1   2  117.09   10.80
  -7   1   2  141.39   11.90
   7   1  -2  122.09   10.10
  -6  -1   2   20.30    9.10
  -6  -1   2    7.10    6.10
   6  -1  -2    9.50    6.90
   6  -1  -2   13.80    9.00
   6  -1  -2   16.70    6.10
  -6  -1   2   13.70    8.10
  -6  -1   2   21.80    8.70
  -6  -1   2   16.50    5.90
  -6  -1   2   11.60    6.80
   6  -1  -2   11.60    5.30
  -6  -1   2   17.00    6.10
  -6   1   2   11.10    8.10
  -6   1   2    6.10    5.90
   6   1  -2   11.90   11.20
   6   1  -2    9.70    6.60
  -6   1   2    0.30    5.60
  -6   1   2   11.00   10.10
   6   1  -2   15.50    5.00
  -6   1   2    9.60    7.50
  -6   1   2    7.20    5.80
  -6   1   2    9.50    5.40
   6   1  -2    7.50    5.10
   6   1  -2   11.30   10.00
   5  -1  -2   52.49    7.90
   5  -1  -2   55.29    7.90
  -5  -1   2   47.20   10.40
  -5  -1   2   56.39    8.30
   5  -1  -2   59.49    8.70
   5  -1  -2   50.19    9.90
  -5  -1   2   40.20    6.90
  -5  -1   2   56.49    8.40
  -5  -1   2   46.50    9.80
  -5  -1   2   43.40    6.80
  -5  -1   2   45.80   10.80
   5   1  -2   49.50    7.20
  -5   1   2   53.99    8.40
   5   1  -2   51.49   12.10
  -5   1   2   46.90    6.80
  -5   1   2   63.19   10.20
   5   1  -2   68.39   10.80
  -5   1   2   57.09    8.20
  -5   1   2   58.99   12.40
   5   1  -2   48.10    6.80
   5   1  -2   61.79    9.20
   5   1  -2   54.99   12.20
  -5   1   2   56.69   12.10
  -5   1   2   45.00    7.90
   4  -1  -2  723.93   23.60
   4  -1  -2  714.93   23.50
  -4  -1   2  668.93   24.40
  -4  -1   2  680.43   22.50
  -4  -1   2  678.83   23.60
   4  -1  -2  688.03   22.80
  -4  -1   2  658.23   27.90
   4  -1  -2  704.83   26.70
  -4  -1   2  677.03   22.50
  -4  -1   2  665.73   26.30
  -4  -1   2  717.63   26.20
   4   1  -2  659.43   22.30
  -4   1   2  686.73   21.10
   4   1  -2  708.73   23.10
  -4   1   2  710.53   31.40
  -4   1   2  662.43   23.00
   4   1  -2  682.03   26.60
  -4   1   2  677.63   23.60
   4   1  -2  701.13   26.40
   4   1  -2  712.43   29.60
   4   1  -2  698.63   23.30
  -4   1   2  720.03   29.20
  -4   1   2  716.63   23.50
  -4   1   2  659.53   25.70
   3  -1  -2  517.55   20.00
  -3  -1   2  505.25   17.00
  -3  -1   2  477.05   21.20
  -3  -1   2  501.55   16.90
  -3  -1   2  512.25   20.40
   3  -1  -2  495.35   21.70
   3  -1  -2  518.65   17.50
  -3  -1   2  483.25   18.10
  -3  -1   2  496.95   16.60
  -3  -1   2  496.45   20.30
   3  -1  -2  509.85   17.10
  -3  -1   2  481.65   16.50
   3  -1  -2  496.55   16.70
   3   1  -2  503.85   20.40
   3   1  -2  487.25   16.60
  -3   1   2  499.35   17.10
  -3   1   2  504.25   17.10
  -3   1   2  511.85   17.70
   3   1  -2  471.55   16.80
  -3   1   2  482.45   19.30
   3   1  -2  504.55   16.80
   3   1  -2  513.75   22.30
   3   1  -2  463.45   17.20
  -3   1   2  474.05   21.90
  -2  -1   2 5456.75  154.78
  -2  -1   2 5887.41  155.08
   2  -1  -2 5989.40  153.78
   2  -1  -2 5866.31  156.18
   2  -1  -2 6021.60  151.08
   2  -1  -2 5982.50  150.58
  -2  -1   2 5852.51  150.88
   2  -1  -2 5832.92  150.38
  -2  -1   2 5494.95  151.38
  -2  -1   2 5729.83  149.99
  -2  -1   2 5794.52  153.68
  -2  -1   2 5589.84  150.08
  -2   1   2 5832.52  150.48
   2   1  -2 5881.61  150.78
  -2   1   2 5735.33  156.18
   2   1  -2 5764.92  150.18
  -2   1   2 5700.83  153.28
  -2   1   2 5919.81  150.58
   2   1  -2 5562.14  155.18
  -2   1   2 5783.12  150.98
   2   1  -2 5697.33  150.28
   2   1  -2 5775.42  154.28
   2   1  -2 5834.92  153.58
   2   1  -2 5776.62  152.08
  -1  -1   2   99.09    8.60
   1  -1  -2  115.59    8.60
  -1  -1   2  105.59    5.40
  -1  -1   2  103.09    5.50
  -1  -1   2  109.49    9.40
   1  -1  -2  112.39    5.60
   1  -1  -2   95.29    9.80
   1  -1  -2  108.49    5.90
   1  -1  -2  112.79    5.60
  -1   1   2  111.49    5.70
  -1   1   2   99.79    6.00
   1   1  -2  118.79    8.60
  -1   1   2  110.39    9.50
   1   1  -2  107.39    5.90
   1   1  -2  106.59    5.60
   1   1  -2  104.49    5.00
  -1   1   2  105.09    9.20
   1   1  -2   95.09    5.50
   1   1  -2   93.39   10.80
  -1   1   2  102.79    8.90
  -1   1   2  104.79    6.00
   1   1  -2  102.29    7.60
   0  -1   2 7369.06  196.58
   0  -1  -2 7579.54  192.88
   0  -1   2 7413.86  193.78
   0  -1  -2 7431.76  198.68
   0  -1  -2 7682.03  193.68
   0  -1  -2 7340.07  198.28
   0  -1   2 7377.76  193.68
   0  -1   2 7542.45  196.48
   0  -1   2 7547.14  199.68
   0   1  -2 7598.04  196.38
   0   1   2 7557.94  193.78
   0   1  -2 7494.05  193.88
   0   1   2 7458.55  192.98
   0   1   2 7394.66  198.88
   0   1   2 7564.24  193.78
   0   1  -2 7564.64  199.58
   0   1   2 7541.45  198.48
   0   1  -2 7469.25  196.68
   0   1   2 7531.55  198.88
   1  -1   2  320.07   15.80
  -1  -1  -2  321.47   11.60
  -1  -1  -2  304.47   15.90
   1  -1   2  297.57   11.70
   1  -1   2  296.87   11.90
  -1  -1  -2  308.47   15.60
  -1  -1  -2  311.47   11.50
  -1  -1  -2  322.17   10.80
   1  -1   2  307.47   13.70
   1   1   2  321.97   16.30
  -1   1  -2  297.67   15.30
  -1   1  -2  318.37   12.00
   1   1   2  313.47   17.10
   1   1   2  324.47   12.00
   1   1   2  331.87   11.90
   1   1   2  335.67   11.80
  -1   1  -2  305.27   11.90
  -1   1  -2  279.37   16.80
   2  -1   2   70.09    6.50
  -2  -1  -2   63.59    6.30
  -2  -1  -2   90.69   11.50
   2  -1   2   66.29    7.20
   2  -1   2   68.69   12.00
  -2  -1  -2   67.59    6.30
  -2  -1  -2   71.79    5.10
   2  -1   2   64.19    3.00
  -2   1  -2   69.69    6.80
   2   1   2   64.99    6.90
  -2   1  -2   67.89    6.20
   2   1   2   72.09    5.40
   2   1   2   70.49    6.50
   2   1   2   69.79   10.70
   2   1   2   78.49   12.00
  -2   1  -2   76.19   11.10
  -2   1  -2   85.99   14.60
  -3  -1  -2   91.49    7.60
   3  -1   2   82.99   14.80
  -3  -1  -2  117.99   14.30
   3  -1   2   78.39    8.70
  -3  -1  -2   92.79    6.10
   3  -1   2   88.39    4.60
   3  -1   2   85.29    7.90
  -3  -1  -2  122.39   15.50
  -3  -1  -2  105.79    8.20
  -3   1  -2   84.99    8.10
   3   1   2  113.59   14.60
  -3   1  -2   83.09    7.80
   3   1   2   96.69    8.00
   3   1   2  123.09   16.30
   3   1   2   96.49    6.50
   3   1   2  109.69    9.10
  -3   1  -2  115.39   15.60
  -3   1  -2  108.29   14.60
   4  -1   2  114.49    8.90
  -4  -1  -2  167.18   20.70
   4  -1   2  152.58   20.20
   4  -1   2  116.19   10.60
  -4  -1  -2  128.69   13.60
  -4  -1  -2  114.79    7.50
   4  -1   2  129.19    6.90
  -4  -1  -2  125.99    9.20
  -4  -1  -2  138.09   10.00
  -4   1  -2  106.59    9.40
  -4   1  -2  136.89   14.10
   4   1   2  121.29    7.50
   4   1   2  155.58   17.00
  -4   1  -2  115.59    9.30
   4   1   2  170.38   19.50
  -4   1  -2  132.09    9.70
   4   1   2  134.39    9.60
  -4   1  -2  126.09   15.10
  -5  -1  -2    4.10    8.10
  -5  -1  -2    1.70    5.90
  -5  -1  -2    7.00    4.60
   5  -1   2   14.50    7.30
  -5  -1  -2    8.70    8.90
   5  -1   2   -6.50    9.40
  -5  -1  -2    5.80    4.20
   5  -1   2    3.00    3.00
   5  -1   2    3.10    5.70
  -5   1  -2    4.10    4.90
  -5   1  -2    0.30    5.30
   5   1   2    3.90    4.00
   5   1   2  -10.30   10.80
  -5   1  -2    1.60    8.40
   5   1   2    7.00    5.00
  -5   1  -2    5.90    7.50
  -5   1  -2    0.70    5.20
   5   1   2    5.20    7.10
   6  -1   2    9.70    5.90
  -6  -1  -2    2.80    5.40
  -6  -1  -2   -4.80    6.80
   6  -1   2    7.50    3.90
   6  -1   2   12.60    8.50
  -6  -1  -2   -4.60    8.50
   6  -1   2   -9.00    9.90
  -6  -1  -2    3.30    4.60
  -6  -1  -2   -5.60    8.00
   6   1   2   10.10    4.60
   6   1   2   -1.40   11.10
   6   1   2   -5.30    6.90
   6   1   2   -1.20    5.80
  -6   1  -2    7.30    9.50
  -6   1  -2    0.10    5.30
  -6   1  -2    5.80    6.70
  -6   1  -2    5.30    5.70
  -6   1  -2   11.00   10.40
   7  -1   2    7.60    9.60
  -7  -1  -2   -0.10    5.60
   7  -1   2    0.10   14.50
  -7  -1  -2    2.60   11.00
  -7  -1  -2   -2.60    7.80
   7  -1   2  -10.80    9.00
   7   1   2   19.20   16.80
  -7   1  -2    0.20    6.80
  -7   1  -2   -3.40    8.20
   7   1   2   10.40    9.40
  -7   1  -2    2.00   12.20
   7   1   2  -13.70   11.00
  -8  -1  -2    0.60    6.90
   8  -1   2   30.10   18.00
   8  -1   2   15.40   14.40
   8  -1   2   -4.00   16.70
  -8  -1  -2    8.70   12.30
   8   1   2    0.30   13.00
  -8   1  -2    7.00   12.50
   8   1   2   15.80   12.00
  -8   1  -2    4.70    7.70
  -9  -1  -2    1.40   11.80
   9  -1   2   22.80   16.90
   9  -1   2    5.80    9.00
  -9  -1  -2   -2.40    8.20
   9   1   2    1.40   17.40
  -9   1  -2   -8.80    8.80
   9   1   2   -5.00   14.20
   9   1   2   14.60   10.80
  -9   1  -2   -1.70    5.90
 -10  -1  -2   -4.80   12.50
 -10  -1  -2   -3.90    7.60
  10  -1   2   58.39   22.60
  10  -1   2  -14.70    9.90
  10   1   2   -0.70   20.20
  10   1   2    2.50   10.20
  10   1   2   49.20   21.20
 -10   1  -2    3.00    8.70
 -11  -1  -2   29.20   10.30
  11  -1   2   16.40   12.50
 -11   1  -2   -1.00   11.00
  11   1   2    5.80   11.80
 -12  -2   2   24.30   10.20
  12  -2  -2   12.50   12.00
 -12   2   2   12.70   10.10
 -12   2   2   -8.10   12.40
  12   2  -2   40.10   11.90
  12   2  -2  -27.50   19.50
 -11  -2   2   -8.20   10.30
 -11  -2   2   -3.50    7.10
  11  -2  -2    6.20   10.30
 -11   2   2   13.70    9.70
  11   2  -2  -20.30   19.30
 -11   2   2    1.70    9.60
 -11   2   2   41.00   26.60
  11   2  -2    3.00    9.40
 -10  -2   2    8.50    7.70
 -10  -2   2   31.80   13.40
  10  -2  -2   23.90   11.40
 -10  -2   2   20.80   13.90
  10   2  -2    5.10   10.50
 -10   2   2   15.10   10.10
 -10   2   2   11.70    9.10
  10   2  -2   13.40   36.10
  10   2  -2   16.30   10.20
 -10   2   2   54.99   19.50
  -9  -2   2   20.50   12.40
   9  -2  -2    9.50   12.50
   9  -2  -2    0.80    7.80
  -9  -2   2    4.50   14.60
  -9  -2   2   10.00    8.10
  -9  -2   2    6.60    9.00
   9   2  -2    3.20    8.70
  -9   2   2   13.80   14.30
  -9   2   2    2.40    9.00
   9   2  -2   11.40   13.10
   9   2  -2    5.70   15.70
  -9   2   2    4.80    9.20
   8  -2  -2   51.99   10.30
  -8  -2   2   79.29   12.40
  -8  -2   2   67.59   10.20
  -8  -2   2   71.39   11.10
  -8  -2   2   44.60    8.40
   8  -2  -2   73.89   15.60
   8  -2  -2   48.50   10.20
   8  -2  -2   42.80    8.40
  -8  -2   2   78.39   15.60
  -8  -2   2   58.59   14.20
   8   2  -2   64.59   11.10
  -8   2   2   75.19   11.80
  -8   2   2   60.69   16.90
   8   2  -2   72.19   17.20
   8   2  -2   65.49   18.30
  -8   2   2   58.89    9.20
  -8   2   2   46.10   10.00
   8   2  -2   50.99    8.30
  -7  -2   2  103.79   16.30
   7  -2  -2  137.19   16.90
  -7  -2   2  101.99   11.10
  -7  -2   2  101.29   15.50
  -7  -2   2   90.69    9.20
  -7  -2   2  134.29   13.30
   7  -2  -2  108.29   11.50
  -7  -2   2   95.29   10.20
   7  -2  -2  115.09   18.40
  -7   2   2   89.49    9.70
   7   2  -2   92.39    8.80
  -7   2   2   71.99    8.20
  -7   2   2  130.89   14.40
  -7   2   2   94.59   11.30
  -7   2   2  110.79   17.90
   7   2  -2   75.69   11.00
   7   2  -2   94.29   16.20
  -7   2   2  100.49   19.30
   7   2  -2   87.59   18.20
  -6  -2   2    2.90    4.30
  -6  -2   2    6.00    4.10
  -6  -2   2    0.80    4.50
   6  -2  -2    6.40    6.90
  -6  -2   2   -5.50    6.80
  -6  -2   2    6.40    5.60
   6  -2  -2    2.50    5.00
   6  -2  -2   13.80    7.60
   6  -2  -2   -0.90    4.00
  -6  -2   2    6.40    7.00
  -6   2   2   -2.50    6.30
   6   2  -2   -4.40    9.70
  -6   2   2    7.00    4.20
  -6   2   2  -10.40    6.80
  -6   2   2    2.20    6.00
   6   2  -2    1.30    8.20
   6   2  -2   -5.80    3.70
   6   2  -2   -8.90    4.00
  -6   2   2   -1.50    5.60
  -6   2   2    1.10    5.10
   6   2  -2    0.00    6.10
  -5  -2   2  198.18   10.80
  -5  -2   2  193.18   10.70
  -5  -2   2  205.88   10.70
  -5  -2   2  169.38   15.20
  -5  -2   2  189.78   14.00
   5  -2  -2  209.28   13.80
   5  -2  -2  209.78   12.20
   5  -2  -2  220.68   12.20
  -5  -2   2  213.78   16.90
   5  -2  -2  191.98   11.00
  -5  -2   2  182.58   16.20
  -5  -2   2  207.48   12.40
  -5   2   2  203.08    8.50
  -5   2   2  185.38   10.90
  -5   2   2  187.38   12.80
   5   2  -2  203.18   12.10
  -5   2   2  192.08   18.30
   5   2  -2  178.08   18.00
  -5   2   2  204.48   12.80
  -5   2   2  198.78   12.10
   5   2  -2  187.78   11.00
   5   2  -2  182.28   14.90
   5   2  -2  225.48   15.70
  -5   2   2  191.08   16.90
  -4  -2   2   51.59   10.80
   4  -2  -2   49.10    7.60
  -4  -2   2   36.30    5.50
   4  -2  -2   46.20    8.30
  -4  -2   2   31.40    9.40
  -4  -2   2   39.80    5.90
  -4  -2   2   46.80    6.30
  -4  -2   2   47.40   10.30
  -4  -2   2   44.80    8.00
   4  -2  -2   42.40    6.90
  -4  -2   2   51.39    8.20
   4  -2  -2   46.40    6.60
   4   2  -2   38.00   11.00
  -4   2   2   46.90    7.60
  -4   2   2   42.50    7.60
  -4   2   2   52.79   12.80
  -4   2   2   41.80    6.80
  -4   2   2   46.20    7.40
   4   2  -2   42.50    7.00
   4   2  -2   51.49   11.10
   4   2  -2   50.39    8.40
   4   2  -2   45.70    5.90
   4   2  -2   45.70   10.20
   3  -2  -2  282.67   11.50
  -3  -2   2  277.27   10.40
  -3  -2   2  278.47   16.80
  -3  -2   2  272.47   10.80
   3  -2  -2  295.87   14.10
   3  -2  -2  266.07   18.30
  -3  -2   2  284.77   15.80
  -3  -2   2  301.37   11.90
  -3  -2   2  289.87   12.10
  -3  -2   2  283.37   13.10
   3  -2  -2  305.47   11.80
  -3  -2   2  286.57   10.80
   3   2  -2  275.57   16.10
  -3   2   2  284.37   11.90
   3   2  -2  281.47   11.40
   3   2  -2  308.87   11.80
  -3   2   2  302.47   13.20
   3   2  -2  298.17   12.50
   3   2  -2  292.47   12.50
   3   2  -2  282.17   10.50
  -3   2   2  315.17   19.00
   3   2  -2  279.87   11.20
  -3   2   2  290.77   13.70
   3   2  -2  284.47   16.20
  -3   2   2  281.07   12.00
   3   2  -2  288.27   17.60
   2  -2  -2  898.91   27.20
  -2  -2   2  825.22   24.00
  -2  -2   2  897.01   25.10
   2  -2  -2  848.52   32.60
  -2  -2   2  867.81   31.10
   2  -2  -2  891.51   25.70
   2  -2  -2  901.51   25.80
  -2  -2   2  876.81   25.00
   2  -2  -2  923.41   29.20
   2  -2  -2  912.81   26.30
  -2  -2   2  934.61   27.60
  -2  -2   2  892.61   32.30
   2   2  -2  905.01   32.00
   2   2  -2  922.61   27.00
   2   2  -2  865.81   31.80
   2   2  -2  897.01   31.00
  -2   2   2  927.31   27.50
  -2   2   2  921.31   26.30
   2   2  -2  835.22   24.10
  -2   2   2  919.61   34.10
   2   2  -2  891.41   27.20
   2   2  -2  862.31   25.50
  -2   2   2  930.91   24.80
  -2   2   2  889.81   29.00
  -2   2   2  902.71   26.20
   2   2  -2  915.61   28.00
   2   2  -2  884.31   25.70
  -1  -2   2 8931.11  240.38
   1  -2  -2 9372.46  240.78
   1  -2  -2 9605.54  241.88
  -1  -2   2 9183.18  245.88
   1  -2  -2 9552.24  242.18
   1  -2  -2 9232.68  248.68
  -1   2   2 9593.84  248.58
  -1   2   2 9462.75  246.08
   1   2  -2 9190.28  240.98
   1   2  -2 9311.87  246.08
  -1   2   2 9585.94  241.98
   1   2  -2 8749.62  246.68
  -1   2   2 9400.76  242.38
  -1   2   2 9526.85  249.28
  -1   2   2 9438.66  241.28
   1   2  -2 9572.34  246.58
   1   2  -2 9277.37  240.88
   1   2  -2 9522.55  242.98
   1   2  -2 9248.47  248.18
  -1   2   2 9572.64  240.38
   0  -2  -2    0.10    2.80
   0  -2  -2    6.80    2.60
   0  -2  -2    6.80    4.20
   0  -2   2   10.30    5.10
   0  -2  -2   -1.40    6.60
   0  -2  -2    3.60    3.10
   0  -2   2    6.30    3.20
   0  -2  -2    9.50    2.90
   0  -2   2    6.30    3.10
   0  -2   2    6.60    5.20
   0  -2  -2    6.80    6.00
   0   2   2    2.60    6.50
   0   2   2    7.80    6.90
   0   2  -2   10.20    3.40
   0   2  -2    9.50    3.40
   0   2  -2    7.00    4.80
   0   2   2    7.60    3.60
   0   2  -2    3.70    4.30
   0   2   2    4.90    3.30
   0   2   2    9.30    2.80
   0   2  -2   11.50    2.40
   0   2  -2    7.90    5.00
   0   2   2    2.40    3.10
   1  -2   2  111.29    6.80
   1  -2   2  113.69    8.40
   1  -2   2  128.89   11.60
   1  -2   2  115.89    7.40
  -1  -2  -2  128.39   11.50
  -1  -2  -2  131.29    6.40
  -1  -2  -2  122.19    7.10
  -1  -2  -2  122.09    4.40
  -1  -2  -2  127.89   10.90
  -1   2  -2  113.69   10.50
  -1   2  -2  115.89    7.10
   1   2   2  117.99    7.00
  -1   2  -2  116.99    4.00
   1   2   2  141.69   12.00
   1   2   2  123.19    6.90
   1   2   2  116.29   10.50
  -1   2  -2  120.09    8.20
   1   2   2  129.39    7.20
  -1   2  -2  121.69    7.10
  -2  -2  -2  446.16   22.50
   2  -2   2  453.85   16.80
  -2  -2  -2  482.25   15.90
   2  -2   2  441.96   23.30
   2  -2   2  430.86   16.20
  -2  -2  -2  498.05   16.00
  -2  -2  -2  482.55   16.10
   2  -2   2  427.16   17.30
  -2  -2  -2  459.65   20.30
   2   2   2  482.25   16.90
   2   2   2  451.45   23.10
  -2   2  -2  425.16   17.50
   2   2   2  449.16   21.10
   2   2   2  470.85   15.90
   2   2   2  474.65   16.50
  -2   2  -2  452.45   17.50
  -2   2  -2  395.36   23.50
  -2   2  -2  432.36   16.60
   3  -2   2   42.00    7.50
  -3  -2  -2   45.50    9.40
  -3  -2  -2   44.30   10.70
   3  -2   2   39.90   12.60
  -3  -2  -2   44.10    3.80
   3  -2   2   34.70    6.70
  -3  -2  -2   50.69    6.30
   3  -2   2   37.30    6.90
  -3  -2  -2   64.59    7.30
  -3  -2  -2   44.00    6.60
  -3   2  -2   53.39    8.30
  -3   2  -2   43.30    6.80
   3   2   2   50.99    6.10
   3   2   2   46.90   10.50
   3   2   2   46.00    7.80
   3   2   2   36.30   13.30
  -3   2  -2   57.79   12.50
  -3   2  -2   52.69    7.70
   3   2   2   49.90    7.20
   4  -2   2  137.19   10.90
  -4  -2  -2  156.98   15.20
  -4  -2  -2  149.88    6.90
   4  -2   2  145.89   10.20
   4  -2   2  150.08   17.50
  -4  -2  -2  159.28   10.30
  -4  -2  -2  168.78    9.80
   4   2   2  133.99    9.80
  -4   2  -2  127.89   14.50
  -4   2  -2  137.69   10.30
   4   2   2  152.58    9.10
  -4   2  -2  157.18   11.20
  -4   2  -2  147.19   10.80
   4   2   2  157.58   17.30
  -5  -2  -2   86.69    6.20
  -5  -2  -2   83.19   13.20
  -5  -2  -2   82.49   15.40
   5  -2   2  108.59   20.70
  -5  -2  -2   86.49   10.30
   5  -2   2   76.49    9.80
  -5  -2  -2   84.49    8.30
   5  -2   2   96.39   12.00
   5   2   2   73.59   17.90
   5   2   2   88.29    9.50
   5   2   2   78.49    9.50
  -5   2  -2  108.79   12.30
  -5   2  -2   94.49    9.90
   5   2   2  107.99   12.30
   6  -2   2    5.30   13.70
  -6  -2  -2   12.30    8.10
   6  -2   2   18.40    9.80
   6  -2   2   11.40    8.90
  -6  -2  -2   10.60   10.30
  -6  -2  -2   17.40   10.10
  -6  -2  -2    7.60    4.40
  -6  -2  -2   11.50    9.50
   6  -2   2   -0.50    5.50
  -6   2  -2    8.10   11.50
   6   2   2   11.80    5.20
   6   2   2   -0.60   12.40
  -6   2  -2    7.50    6.60
  -6   2  -2   19.10    7.50
  -6   2  -2   11.00    6.30
   6   2   2    1.20    7.50
   6   2   2   13.30    7.00
  -7  -2  -2   52.49   10.80
  -7  -2  -2   69.79   18.70
   7  -2   2   73.69   15.20
   7  -2   2   58.39   18.10
  -7  -2  -2   52.89   12.20
   7  -2   2   66.29   13.10
  -7   2  -2   76.49   13.10
   7   2   2   53.59   11.90
  -7   2  -2   72.59   11.80
  -7   2  -2   50.09   18.10
   7   2   2   37.60   16.40
   7   2   2   65.79   19.70
  -8  -2  -2    8.50   11.10
   8  -2   2   26.80   21.80
  -8  -2  -2    8.60    8.10
   8  -2   2   10.50   14.30
   8  -2   2   41.70   18.80
  -8   2  -2    5.40    7.80
   8   2   2    6.90   10.70
  -8   2  -2   -3.30    7.90
   8   2   2  -10.90   13.00
   9  -2   2   27.20   19.80
   9  -2   2   10.20   11.20
  -9  -2  -2    3.20    5.80
  -9  -2  -2   10.50   12.50
  -9   2  -2    8.70    8.10
  -9   2  -2   17.10    9.50
   9   2   2   14.90   17.60
   9   2   2    5.80   10.80
   9   2   2   19.00   18.60
 -10  -2  -2   17.80    9.00
 -10  -2  -2    5.60   17.60
  10  -2   2   13.60   10.60
 -10   2  -2    2.70    9.90
  10   2   2   -0.60   18.90
  10   2   2    8.70   11.50
  10   2   2    8.00   18.00
  11  -2   2   -3.70   12.60
 -11  -2  -2    1.20   17.10
 -11  -2  -2    4.60   10.70
 -11   2  -2    4.40    9.10
  11   2   2   16.60   12.00
  11   2   2   -2.90   32.30
 -12  -3   2   10.80   13.20
  12  -3  -2   13.80   12.10
 -12   3   2   -7.20   10.70
  12   3  -2  -15.80   22.90
  12   3  -2    3.90   10.60
  11  -3  -2    9.70   10.40
 -11  -3   2    7.30    7.60
 -11  -3   2   10.40   13.20
 -11  -3   2   -4.70   12.50
 -11  -3   2  -23.30   16.70
  11   3  -2  -26.80   17.10
 -11   3   2   39.80   24.00
 -11   3   2    4.00   10.00
  11   3  -2   16.50   10.50
  11   3  -2   36.90   16.40
 -11   3   2    9.50    8.00
  10  -3  -2    0.60    9.40
 -10  -3   2   -8.90   10.50
 -10  -3   2    5.20   11.60
 -10  -3   2   15.50    8.60
 -10  -3   2  -13.50   12.30
 -10   3   2   -1.70    9.30
 -10   3   2   13.10   10.70
 -10   3   2   13.60   17.20
  10   3  -2   19.30   13.70
  10   3  -2   -2.40    8.90
  10   3  -2   29.00   19.00
   9  -3  -2   63.99   12.80
  -9  -3   2   65.69   11.60
  -9  -3   2   43.10   12.50
  -9  -3   2   43.20   15.60
  -9  -3   2   56.69   16.20
  -9  -3   2   48.10    9.20
  -9   3   2   50.29   19.70
  -9   3   2   47.80   20.30
   9   3  -2   42.70   19.50
   9   3  -2   56.09   12.20
  -9   3   2   42.70   11.10
   9   3  -2   44.00   16.00
  -8  -3   2   22.40   10.30
  -8  -3   2   14.30   11.90
  -8  -3   2   10.40    6.90
  -8  -3   2   12.30   11.00
  -8  -3   2    8.50   10.60
   8  -3  -2   40.10   12.10
  -8  -3   2   29.70    9.80
   8  -3  -2   22.40    9.30
   8  -3  -2   22.40    7.60
   8   3  -2   21.50    9.70
  -8   3   2   25.60    9.30
  -8   3   2   40.10    9.90
   8   3  -2   32.50    6.80
  -8   3   2   48.90   17.70
   8   3  -2   11.20   13.00
   8   3  -2   23.40   15.50
   7  -3  -2    7.80    6.90
  -7  -3   2   11.00    6.90
   7  -3  -2    4.20    5.80
  -7  -3   2    0.20    8.40
   7  -3  -2   -5.90    6.30
  -7  -3   2    1.30    4.70
  -7  -3   2    5.10    5.70
  -7  -3   2   -6.00    8.50
  -7  -3   2   -5.10    9.50
  -7  -3   2  -10.00    7.90
  -7   3   2    0.10    7.70
   7   3  -2    3.70    4.90
  -7   3   2   20.70    7.30
   7   3  -2   13.20   11.20
   7   3  -2   -0.10   12.50
   7   3  -2    5.70    7.30
   7   3  -2   -5.80    8.10
  -7   3   2    3.70    6.50
  -7   3   2    7.50   11.50
  -7   3   2   -6.20    9.20
  -6  -3   2   25.60    8.10
  -6  -3   2   24.40    8.40
   6  -3  -2   14.30    7.30
   6  -3  -2   16.70    6.00
   6  -3  -2   18.80    5.80
   6  -3  -2   26.00    7.30
  -6  -3   2   17.00   10.30
  -6  -3   2   31.90    6.50
  -6  -3   2   34.50    9.30
  -6  -3   2   20.80    5.30
  -6  -3   2   20.70    5.50
  -6   3   2   48.00   13.80
  -6   3   2   19.10   11.60
  -6   3   2   14.00    6.50
  -6   3   2   18.50    7.20
   6   3  -2   10.30    5.50
   6   3  -2   17.80   10.10
   6   3  -2   23.50    5.60
   6   3  -2   23.50    8.90
  -6   3   2   24.60    7.70
  -6   3   2   19.90    6.50
   6   3  -2   17.60    5.30
   6   3  -2   14.60    7.20
   6   3  -2   41.00   12.80
  -5  -3   2   46.50   11.20
  -5  -3   2   40.40    6.20
   5  -3  -2   54.49    7.30
  -5  -3   2   42.50    6.30
   5  -3  -2   49.99    8.70
   5  -3  -2   48.90    7.70
   5  -3  -2   51.39    7.80
  -5  -3   2   42.60    8.80
  -5  -3   2   49.50   11.80
  -5  -3   2   53.09    9.70
  -5   3   2   58.69    8.20
   5   3  -2   50.99    8.00
   5   3  -2   48.90    7.10
   5   3  -2   55.69   11.10
   5   3  -2   32.20    6.00
  -5   3   2   42.40    7.50
   5   3  -2   42.90    9.50
   5   3  -2   62.39   13.50
  -5   3   2   56.49    8.00
  -5   3   2   55.89   15.00
   4  -3  -2  487.55   18.90
  -4  -3   2  450.95   24.40
   4  -3  -2  473.25   19.30
  -4  -3   2  454.25   19.30
  -4  -3   2  478.85   19.40
  -4  -3   2  472.75   15.80
  -4  -3   2  446.86   23.70
  -4  -3   2  415.26   24.30
   4  -3  -2  482.75   18.70
  -4  -3   2  452.25   15.80
   4  -3  -2  520.45   17.80
   4   3  -2  522.05   27.20
   4   3  -2  467.25   17.20
   4   3  -2  471.65   17.40
   4   3  -2  458.15   17.60
  -4   3   2  482.05   18.30
   4   3  -2  493.95   20.10
  -4   3   2  480.15   14.50
  -4   3   2  489.75   19.90
   4   3  -2  425.06   23.40
  -4   3   2  465.35   26.60
  -4   3   2  469.25   18.20
  -4   3   2  478.45   18.10
  -3  -3   2  699.03   31.00
   3  -3  -2  758.72   25.50
   3  -3  -2  756.92   25.40
   3  -3  -2  764.02   23.00
  -3  -3   2  753.62   24.00
  -3  -3   2  731.83   30.50
  -3  -3   2  738.63   25.60
  -3  -3   2  754.82   31.20
  -3  -3   2  748.53   21.30
  -3  -3   2  746.33   21.20
   3  -3  -2  751.52   22.80
   3   3  -2  752.92   22.70
   3   3  -2  763.32   24.30
   3   3  -2  711.43   30.00
  -3   3   2  786.82   24.10
   3   3  -2  763.92   24.00
   3   3  -2  750.62   31.60
  -3   3   2  743.03   25.70
  -3   3   2  672.53   24.60
   3   3  -2  741.63   22.70
   3   3  -2  764.42   31.90
   3   3  -2  741.73   24.10
   3   3  -2  744.73   23.00
  -3   3   2  739.73   23.80
  -3   3   2  756.52   33.30
  -3   3   2  745.33   23.00
  -2  -3   2  811.12   31.30
   2  -3  -2  874.31   34.60
   2  -3  -2  896.61   26.30
  -2  -3   2  876.61   34.20
   2  -3  -2  848.92   26.80
  -2  -3   2  836.62   27.50
   2  -3  -2  852.31   24.10
  -2  -3   2  815.52   33.60
   2  -3  -2  869.81   24.10
  -2   3   2  872.51   28.70
   2   3  -2  835.12   24.20
   2   3  -2  869.01   25.00
   2   3  -2  851.71   25.80
   2   3  -2  833.42   33.20
   2   3  -2  815.02   28.20
  -2   3   2  876.91   27.20
  -2   3   2  858.81   35.00
  -2   3   2  876.71   25.20
   2   3  -2  786.02   26.90
   2   3  -2  786.82   24.20
  -2   3   2  858.21   25.10
   2   3  -2  788.22   31.60
  -2   3   2  880.11   28.00
   2   3  -2  833.72   31.90
  -1  -3   2   56.69    9.00
   1  -3  -2   50.39    6.50
   1  -3  -2   63.29    9.00
   1  -3  -2   41.00    5.50
   1  -3  -2   50.69    5.70
  -1  -3   2   65.99    8.30
   1  -3  -2   43.70    2.90
   1  -3  -2   65.39   11.50
   1  -3  -2   44.80    2.90
  -1   3   2   59.09    7.00
   1   3  -2   43.60    3.90
   1   3  -2   45.40    4.70
  -1   3   2   51.19    5.90
  -1   3   2   46.90    4.60
   1   3  -2   55.69    8.80
   1   3  -2   40.20    8.10
  -1   3   2   52.79   10.20
   1   3  -2   36.30    8.40
  -1   3   2   43.50    9.60
   1   3  -2   43.30    4.10
  -1   3   2   47.90    4.50
   1   3  -2   52.49    7.00
   0  -3  -2  389.96   14.50
   0  -3  -2  387.56   12.90
   0  -3   2  378.56   11.50
   0  -3  -2  381.66   10.80
   0  -3  -2  355.56   18.90
   0  -3   2  381.86   16.20
   0  -3  -2  397.66   13.90
   0  -3  -2  369.96   18.80
   0  -3  -2  391.76   16.90
   0   3  -2  374.96   19.50
   0   3  -2  373.56   12.80
   0   3  -2  391.56   12.90
   0   3   2  389.36   12.60
   0   3   2  396.56   12.70
   0   3   2  398.56   13.00
   0   3  -2  390.66   15.50
   0   3  -2  364.96   16.50
   0   3   2  391.86   14.40
   0   3   2  384.36   20.30
   0   3  -2  398.16   16.30
   0   3  -2  433.36   13.70
   0   3   2  380.96   19.80
  -1  -3  -2  639.34   21.30
  -1  -3  -2  620.14   25.70
   1  -3   2  587.44   19.30
  -1  -3  -2  640.54   18.30
   1  -3   2  635.74   21.50
  -1  -3  -2  653.13   27.90
  -1  -3  -2  656.03   25.50
   1  -3   2  662.83   19.90
  -1  -3  -2  673.33   21.30
  -1  -3  -2  647.64   17.90
  -1  -3  -2  649.54   21.40
  -1  -3  -2  621.74   27.30
   1  -3   2  644.34   19.50
   1   3   2  651.63   20.00
   1   3   2  644.64   21.00
   1   3   2  678.33   28.30
  -1   3  -2  625.64   18.20
   1   3   2  643.34   17.90
  -1   3  -2  625.64   21.40
  -1   3  -2  634.34   20.40
   1   3   2  640.54   19.70
   1   3   2  642.74   26.40
  -1   3  -2  641.34   20.30
  -1   3  -2  631.54   26.10
   2  -3   2  119.79    4.90
  -2  -3  -2  121.19    6.60
  -2  -3  -2  143.49   12.10
  -2  -3  -2  136.19    8.70
   2  -3   2  126.69    8.40
   2  -3   2  118.09    8.10
  -2  -3  -2  121.99    6.90
  -2  -3  -2  114.49   12.50
  -2  -3  -2  117.79   15.40
   2  -3   2  125.19    7.70
   2   3   2  138.09    8.50
   2   3   2  129.59    8.00
   2   3   2  120.79    7.90
  -2   3  -2  126.29    9.90
  -2   3  -2  104.29    7.90
  -2   3  -2  117.29    8.60
   2   3   2  126.49   14.80
   2   3   2  140.59   12.60
  -2   3  -2  119.59   12.80
  -3  -3  -2  266.37   11.10
  -3  -3  -2  250.67   15.70
   3  -3   2  250.27    7.90
  -3  -3  -2  291.87   20.50
   3  -3   2  269.27   20.00
   3  -3   2  262.87   13.10
   3  -3   2  228.78   11.50
   3  -3   2  234.98   11.80
  -3  -3  -2  262.97   12.10
  -3  -3  -2  246.48   17.50
  -3  -3  -2  293.37   11.70
  -3   3  -2  258.57   13.10
  -3   3  -2  233.28   18.00
   3   3   2  253.87   12.10
   3   3   2  264.77   21.20
   3   3   2  269.77   12.60
   3   3   2  258.07   11.90
  -3   3  -2  232.68   12.50
   3   3   2  271.47   16.60
  -4  -3  -2    8.20    4.00
  -4  -3  -2    5.00    4.90
   4  -3   2    9.70    5.00
   4  -3   2   10.20    4.10
  -4  -3  -2    4.10    7.50
   4  -3   2    2.60    9.50
  -4  -3  -2   15.50    9.40
  -4  -3  -2    5.00    5.10
  -4  -3  -2    0.70    6.00
   4   3   2   -4.90    9.80
  -4   3  -2    5.20    8.00
   4   3   2    2.50    4.80
  -4   3  -2    2.50    5.20
  -4   3  -2    8.70    5.80
   4   3   2    5.00    4.60
  -4   3  -2   15.40    6.40
   4   3   2    9.30    7.70
  -5  -3  -2   31.90   12.90
  -5  -3  -2   39.90    7.10
   5  -3   2   25.70   13.50
  -5  -3  -2   40.50   14.20
  -5  -3  -2   23.80    7.30
   5  -3   2   23.90    8.50
   5  -3   2   26.90    7.20
   5  -3   2   34.00    7.10
  -5  -3  -2   45.40   10.70
   5   3   2   41.40    7.20
  -5   3  -2   31.60    8.40
  -5   3  -2   26.50    7.80
  -5   3  -2   38.60    8.60
   5   3   2   19.70    8.00
   5   3   2   37.10   13.90
  -5   3  -2   26.20   12.00
   5   3   2   27.30    7.10
   6  -3   2   37.40   17.60
   6  -3   2   61.99   11.50
  -6  -3  -2   49.70   10.00
   6  -3   2   50.89   10.70
  -6  -3  -2   39.60    6.00
  -6  -3  -2   75.89   10.00
  -6  -3  -2   61.49   17.20
   6  -3   2   54.99    9.30
  -6  -3  -2   61.19   15.00
  -6  -3  -2   40.40   13.00
   6   3   2   61.29   10.00
   6   3   2   54.39   11.00
  -6   3  -2   37.10    9.50
  -6   3  -2   55.99   11.10
   6   3   2   79.19   19.70
  -7  -3  -2   60.49   11.20
  -7  -3  -2   35.60   15.40
   7  -3   2   37.90   10.40
  -7  -3  -2   32.30    8.30
   7   3   2   29.00   10.40
  -7   3  -2   15.50    9.00
   7   3   2   27.30   17.90
  -7   3  -2   37.90   10.50
   7   3   2   19.80   14.60
  -8  -3  -2    5.80   12.50
   8  -3   2   14.30   17.80
  -8  -3  -2   21.70    8.60
   8   3   2   24.30   10.70
  -8   3  -2    0.40    8.00
   8   3   2   62.09   27.10
   8   3   2   43.60   20.00
  -8   3  -2   10.80    9.20
  -9  -3  -2    7.60   12.90
   9  -3   2   20.00   11.40
  -9  -3  -2    7.20    7.90
   9   3   2    2.90    9.80
  -9   3  -2   14.00    9.50
  -9   3  -2   10.60    8.60
   9   3   2  -22.60   17.20
   9   3   2   11.20   15.60
  10  -3   2    9.30   11.00
 -10  -3  -2   13.70   16.20
  10   3   2   -3.20   20.10
 -10   3  -2   28.10    9.50
  10   3   2   17.80   11.00
 -10   3  -2   -2.80   10.80
  10   3   2   25.40   22.20
 -11  -3  -2   28.90   18.00
  11  -3   2  -12.40   11.90
  11   3   2    8.60   11.50
 -11   3  -2   10.80    9.30
  11   3   2   29.60   28.80
  11   3   2   15.60   23.70
 -12  -4   2   10.60   13.80
  12  -4  -2    4.90   12.80
 -12  -4   2   27.50   17.80
 -12   4   2   21.50   13.20
  12   4  -2  -13.70   14.80
  12   4  -2  -32.20   36.30
 -12   4   2   12.20   36.50
 -12   4   2   -5.70    9.10
 -11  -4   2   15.70   16.20
 -11  -4   2   -6.60   15.50
  11  -4  -2  -15.80    8.30
 -11  -4   2   -6.40   11.70
  11   4  -2    6.70   10.30
 -11   4   2   56.79   24.20
 -11   4   2    8.80    9.40
 -11   4   2   -3.30   11.30
  11   4  -2   24.10   20.60
  10  -4  -2   15.10   10.40
 -10  -4   2   -9.00   10.60
 -10  -4   2   -0.70   11.60
 -10  -4   2   -8.90   12.40
 -10   4   2   21.60   11.10
  10   4  -2   32.30   15.10
 -10   4   2   22.10   19.10
  10   4  -2   12.10   19.80
  10   4  -2    3.40    9.60
 -10   4   2   -1.40    9.30
  -9  -4   2   12.70   11.40
  -9  -4   2   15.20   14.60
  -9  -4   2   10.20    9.20
  -9  -4   2   28.30   14.10
   9  -4  -2   29.10   10.60
   9   4  -2    8.80   12.60
  -9   4   2   20.60   10.30
   9   4  -2   16.80   12.20
  -9   4   2    0.80   16.40
   9   4  -2   17.80    9.30
  -9   4   2   12.20    8.50
  -8  -4   2   -7.80   11.20
   8  -4  -2   13.40    6.50
  -8  -4   2   26.30   11.40
  -8  -4   2   11.60   11.40
   8  -4  -2    8.80    8.80
  -8  -4   2   17.70    8.50
   8   4  -2   17.90    9.50
  -8   4   2   17.30    8.40
  -8   4   2    6.10    9.00
   8   4  -2   35.50   13.50
   8   4  -2   -3.40   14.10
  -8   4   2   -8.00   11.70
  -7  -4   2   17.50    6.00
  -7  -4   2   27.60    6.80
  -7  -4   2   14.80   12.40
   7  -4  -2   15.50    8.30
  -7  -4   2   28.60   11.10
  -7  -4   2   26.00   10.80
   7  -4  -2   30.20    9.00
   7   4  -2   34.50   15.00
  -7   4   2    4.80    6.70
  -7   4   2   16.30   14.20
   7   4  -2   30.70    8.40
   7   4  -2   27.90   12.30
  -7   4   2   19.00    8.30
   7   4  -2   14.40    7.20
   7   4  -2   20.60    5.70
  -7   4   2   27.90    9.40
  -6  -4   2   -6.50   10.20
  -6  -4   2   -2.90    7.50
   6  -4  -2   -5.50    4.80
  -6  -4   2    2.00    4.10
  -6  -4   2    1.00    4.20
  -6  -4   2    9.90    9.50
   6  -4  -2   12.20    6.00
  -6  -4   2    6.60    6.60
   6  -4  -2    5.60    5.60
   6   4  -2   -0.60    5.50
  -6   4   2    5.80    6.40
  -6   4   2    0.00    9.60
  -6   4   2    8.00    3.70
  -6   4   2    0.10    6.70
   6   4  -2    2.50    8.20
   6   4  -2    4.60    5.30
  -6   4   2    3.50    5.90
   6   4  -2    6.00    4.80
  -6   4   2   -5.00    9.70
   6   4  -2    7.10   10.00
  -5  -4   2  124.39   16.40
  -5  -4   2  167.28   21.20
  -5  -4   2  111.19    6.40
  -5  -4   2  113.09   10.80
   5  -4  -2  119.39    8.30
  -5  -4   2  112.29    6.50
   5  -4  -2   92.29    8.50
   5  -4  -2  112.39   10.10
  -5  -4   2  105.29   10.70
  -5   4   2  137.89   17.30
  -5   4   2  108.49    8.30
  -5   4   2  121.69    7.00
   5   4  -2  129.79   15.00
   5   4  -2  119.99   17.50
   5   4  -2  120.19   12.10
  -5   4   2  106.49    8.90
  -5   4   2   99.39    9.80
  -5   4   2  123.69   11.40
   5   4  -2  122.99    8.70
   5   4  -2  108.89    8.80
   5   4  -2  105.79    8.40
   5   4  -2   85.39    8.40
  -4  -4   2  143.39   17.00
   4  -4  -2  133.49    8.20
  -4  -4   2  118.79   10.60
  -4  -4   2  121.49   13.90
  -4  -4   2  129.19    9.60
  -4  -4   2  121.19    5.30
   4  -4  -2  138.99   10.70
   4   4  -2  122.99    8.30
  -4   4   2  134.69   11.10
   4   4  -2  126.39    9.10
  -4   4   2  121.89    9.20
   4   4  -2  122.19   13.40
  -4   4   2  185.88   22.70
  -4   4   2  129.69    8.70
   4   4  -2  151.18   18.20
  -4   4   2  127.69    8.20
  -4   4   2  125.99    9.20
   4   4  -2  128.99   14.30
   4   4  -2  145.89   11.00
   4   4  -2  122.59   10.20
   3  -4  -2  196.78    8.30
  -3  -4   2  201.98   16.00
  -3  -4   2  206.38   18.00
   3  -4  -2  190.28   10.30
  -3  -4   2  168.38   15.90
   3  -4  -2  188.68   11.50
  -3  -4   2  200.08   12.30
  -3   4   2  181.28   12.60
   3   4  -2  183.88    8.70
  -3   4   2  193.88   17.80
  -3   4   2  203.18   12.20
   3   4  -2  191.08    8.60
   3   4  -2  209.48   11.20
   3   4  -2  180.88    9.90
   3   4  -2  203.68   17.60
  -3   4   2  192.68   11.00
  -3   4   2  179.38   10.80
   3   4  -2  165.48   13.90
   3   4  -2  180.08   15.20
  -3   4   2  203.28   10.20
  -3   4   2  199.08   10.10
   3   4  -2  189.78   10.70
  -2  -4   2   24.10    8.60
   2  -4  -2   28.00    7.70
  -2  -4   2   36.30   11.60
   2  -4  -2   32.40    6.20
   2  -4  -2   44.40    6.70
  -2  -4   2   19.30    8.70
  -2  -4   2   23.10    7.30
   2   4  -2   36.30    9.60
  -2   4   2   16.30   10.40
  -2   4   2   27.40    5.60
  -2   4   2   27.20    6.10
   2   4  -2   28.80    5.00
  -2   4   2   13.00    6.20
  -2   4   2   32.90    7.80
  -2   4   2   38.50    5.20
   2   4  -2   41.80    9.90
   2   4  -2   38.90    4.20
   2   4  -2   26.60    8.80
   2   4  -2   42.10    4.50
  -2   4   2   37.00    5.20
   2   4  -2   32.80    5.90
  -2   4   2   40.40    7.60
   2   4  -2   39.80    8.00
   1  -4  -2  573.74   18.80
   1  -4  -2  554.64   24.30
   1  -4  -2  571.44   22.60
   1  -4  -2  576.24   19.80
  -1  -4   2  541.05   21.30
   1  -4  -2  542.95   18.90
   1  -4  -2  517.15   26.00
  -1  -4   2  529.65   23.10
  -1   4   2  561.34   19.40
   1   4  -2  544.75   16.20
  -1   4   2  551.24   23.80
   1   4  -2  521.85   25.40
   1   4  -2  555.84   16.30
  -1   4   2  549.54   16.80
   1   4  -2  520.85   20.40
  -1   4   2  546.15   18.60
   1   4  -2  534.75   26.40
  -1   4   2  561.84   26.80
  -1   4   2  547.55   16.70
   1   4  -2  540.55   18.40
  -1   4   2  587.94   27.60
  -1   4   2  533.35   22.40
   1   4  -2  516.25   23.30
   0  -4  -2  488.65   25.00
   0  -4  -2  519.85   17.10
   0  -4  -2  500.95   18.30
   0  -4  -2  515.95   24.70
   0  -4   2  552.14   21.10
   0  -4  -2  545.65   19.20
   0  -4   2  525.65   17.20
   0  -4  -2  532.35   22.30
   0   4  -2  533.85   16.40
   0   4   2  529.55   17.30
   0   4   2  498.95   18.50
   0   4  -2  465.35   21.10
   0   4  -2  546.85   25.30
   0   4  -2  502.65   24.70
   0   4  -2  520.75   20.60
   0   4  -2  513.35   16.30
   0   4   2  502.55   25.30
   0   4   2  497.15   18.20
   0   4  -2  513.55   20.00
   0   4   2  540.55   25.90
   0   4   2  535.75   22.90
   0   4   2  521.05   15.90
   0   4  -2  520.05   16.90
   0   4   2  509.35   15.80
  -1  -4  -2  133.49   16.70
  -1  -4  -2  121.69   11.60
  -1  -4  -2  105.09    8.40
  -1  -4  -2   99.89    8.50
  -1  -4  -2   99.19   11.50
  -1  -4  -2  102.69   11.30
   1  -4   2  108.39    6.30
   1  -4   2  101.09    5.00
   1  -4   2   85.99    8.00
  -1   4  -2  110.29    8.10
   1   4   2  108.99   14.80
  -1   4  -2  102.79    6.80
   1   4   2  102.79    5.70
   1   4   2  105.79    6.10
  -1   4  -2  103.89    5.90
   1   4   2  111.69    6.60
   1   4   2  117.39   13.00
   1   4   2  100.09    7.80
  -1   4  -2  102.89   12.30
  -1   4  -2  102.59    7.10
  -1   4  -2  101.59    8.70
   2  -4   2  225.68   10.00
  -2  -4  -2  200.98   15.90
   2  -4   2  240.98    9.70
   2  -4   2  212.58    9.50
  -2  -4  -2  246.68   19.50
  -2  -4  -2  232.68   12.90
  -2  -4  -2  214.88    7.30
  -2  -4  -2  233.28   15.00
  -2  -4  -2  234.08   11.70
  -2  -4  -2  238.08   16.80
   2  -4   2  234.38   10.20
  -2   4  -2  245.88   17.90
  -2   4  -2  227.88   11.20
  -2   4  -2  219.78   11.20
   2   4   2  220.28   10.20
   2   4   2  249.28   15.80
   2   4   2  239.48   10.70
   2   4   2  234.98   19.00
  -2   4  -2  239.38   13.50
  -3  -4  -2   17.80    5.80
  -3  -4  -2   19.00    7.00
  -3  -4  -2   26.80    3.90
  -3  -4  -2   35.70    9.90
  -3  -4  -2   27.70    8.80
  -3  -4  -2   39.80   11.60
   3  -4   2   21.00    4.90
  -3  -4  -2   26.30    7.50
   3  -4   2   23.80    6.30
  -3  -4  -2   24.40    4.20
   3   4   2   37.70    6.30
   3   4   2   26.70    5.60
   3   4   2   21.30    4.80
  -3   4  -2   29.60    6.70
  -3   4  -2   27.30    6.50
  -3   4  -2   21.30    6.10
  -3   4  -2   29.20   10.90
   3   4   2   27.20    8.10
   3   4   2   38.90   12.80
  -4  -4  -2   29.40    8.50
  -4  -4  -2    4.20    9.20
   4  -4   2   20.00    4.10
  -4  -4  -2   22.90    8.80
  -4  -4  -2   28.70   11.00
  -4  -4  -2   13.70    5.60
  -4  -4  -2    6.70    7.80
  -4  -4  -2   10.70    4.60
   4  -4   2    9.40    5.20
   4  -4   2   16.70    7.10
   4   4   2   31.80   13.00
  -4   4  -2   21.10    6.20
  -4   4  -2   14.10    6.60
   4   4   2   16.30    4.80
  -4   4  -2   10.30    9.20
   4   4   2   11.60    7.30
   4   4   2    6.60    5.20
  -4   4  -2   11.50    6.90
   5  -4   2    8.20    7.20
   5  -4   2    5.20    5.30
   5  -4   2    3.10    5.40
  -5  -4  -2   -2.20   10.80
   5  -4   2   -4.00    5.30
  -5  -4  -2    7.00    5.40
  -5  -4  -2   -9.10    9.40
  -5  -4  -2   -1.90    4.10
   5   4   2   -6.10    5.10
  -5   4  -2   -6.30    6.40
  -5   4  -2    3.00    6.10
   5   4   2   -0.80    7.10
  -5   4  -2   -1.60   10.30
   5   4   2  -13.10   10.90
  -5   4  -2    7.40    5.90
  -6  -4  -2  -10.10   11.40
  -6  -4  -2   -5.20   11.90
  -6  -4  -2   -0.10    6.70
   6  -4   2   17.50    8.90
   6  -4   2   11.80    6.30
   6   4   2   15.70   15.70
  -6   4  -2   -3.80    7.10
   6   4   2   -7.70    7.40
   6   4   2   -6.30    5.30
  -6   4  -2    2.10    7.50
   7  -4   2   27.50    9.80
  -7  -4  -2   18.90   13.10
  -7  -4  -2   28.40    8.80
   7   4   2   31.90   17.20
   7   4   2   28.90    9.90
   7   4   2   41.70   18.80
  -7   4  -2   39.20   10.50
  -7   4  -2   14.40    8.40
  -8  -4  -2   29.90   14.60
  -8  -4  -2   23.90   10.60
  -8   4  -2   31.80   10.60
   8   4   2   11.50   16.10
  -8   4  -2   27.80   10.90
   8   4   2   31.20   17.40
   8   4   2   27.80   10.20
   9  -4   2    3.30    9.10
  -9  -4  -2   21.70   15.40
   9   4   2  -14.40   14.30
   9   4   2    5.50    9.10
   9   4   2   23.60   19.20
  -9   4  -2    4.90    9.70
  -9   4  -2   -1.00    9.30
 -10  -4  -2   28.40   15.40
  10  -4   2   11.60   10.50
  10   4   2   23.20   12.90
 -10   4  -2   -2.40   12.40
  10   4   2    3.20   20.50
  10   4   2   23.80   19.40
 -10   4  -2    0.50    6.40
 -12  -5   2   33.80   14.90
 -12  -5   2   17.50   17.20
  12   5  -2   15.40   13.70
  12   5  -2  -29.60   24.40
 -12   5   2   -0.80   36.70
 -11  -5   2   31.50   13.80
 -11  -5   2   23.20   16.40
  11  -5  -2    5.00   11.50
 -11   5   2   33.90   25.20
  11   5  -2   11.80   10.50
 -11   5   2   -4.90   11.00
  11   5  -2   23.60   22.20
 -11   5   2   -0.90    9.40
 -10  -5   2    6.80   10.10
 -10  -5   2   27.00   13.50
 -10  -5   2   21.60   14.10
  10  -5  -2   14.10    9.10
 -10   5   2   17.30   10.20
 -10   5   2   21.10   19.70
  10   5  -2   22.60   18.90
 -10   5   2   14.40    9.60
  10   5  -2   13.40    9.20
  -9  -5   2    2.00   10.00
  -9  -5   2   13.60   12.10
  -9  -5   2   15.80   10.80
   9  -5  -2   21.50    9.00
  -9   5   2    7.90   18.70
   9   5  -2   -0.20   17.00
  -9   5   2   19.50    9.20
  -9   5   2   10.60    9.90
   9   5  -2   16.40    9.40
  -8  -5   2   28.60   12.90
   8  -5  -2   34.50    8.30
  -8  -5   2   51.89   15.90
  -8  -5   2   35.10   12.40
  -8   5   2   57.49   22.00
   8   5  -2   48.80   14.50
   8   5  -2   55.09   11.00
  -8   5   2   36.50   11.20
  -7  -5   2    5.10   10.80
  -7  -5   2    1.30   10.50
   7  -5  -2    7.50    6.60
  -7  -5   2    3.10    5.70
  -7  -5   2   -6.80   10.80
   7  -5  -2    1.30    6.00
  -7   5   2   -1.30    6.10
   7   5  -2   -3.80   11.50
  -7   5   2    6.20   14.30
   7   5  -2   24.90   11.50
   7   5  -2   13.00    8.20
   7   5  -2    4.00    5.60
  -7   5   2   -7.00    7.10
  -6  -5   2   20.60   12.60
  -6  -5   2   -2.80    9.10
   6  -5  -2   14.20    5.10
  -6  -5   2   23.30   12.70
  -6  -5   2   19.30    9.10
  -6  -5   2    9.10    3.40
  -6   5   2    9.90   14.80
  -6   5   2    4.40    6.40
  -6   5   2    3.70    6.90
   6   5  -2   14.60    7.10
   6   5  -2   16.20    8.40
   6   5  -2   18.20    5.30
   6   5  -2    0.70   11.60
  -6   5   2   18.00    7.70
   6   5  -2   19.50    6.10
  -5  -5   2   21.90   12.90
   5  -5  -2   10.50    4.60
   5  -5  -2   21.20    6.40
   5  -5  -2    4.50    3.80
  -5  -5   2    3.70    7.10
  -5  -5   2    4.80    8.10
  -5  -5   2   19.60    8.90
   5   5  -2   23.10    7.80
   5   5  -2    8.40   10.10
  -5   5   2    8.10    6.30
   5   5  -2    4.90    4.70
  -5   5   2    3.70    5.70
  -5   5   2    3.20    5.50
   5   5  -2   16.30    5.80
  -5   5   2   -2.90   12.40
   5   5  -2    7.00    5.30
  -4  -5   2  103.29    9.10
   4  -5  -2   90.59    5.90
   4  -5  -2  101.99    9.50
  -4  -5   2   99.79   11.50
  -4  -5   2  107.99   17.90
   4  -5  -2   92.39    6.10
  -4  -5   2   96.49   15.20
   4  -5  -2   94.29    8.40
   4   5  -2  118.29   16.90
   4   5  -2   82.89    8.00
  -4   5   2  108.59    8.50
  -4   5   2   95.99    8.30
   4   5  -2   79.89    6.30
   4   5  -2   90.19    7.20
   4   5  -2   84.49    9.20
  -4   5   2   95.69   10.50
   4   5  -2  112.89   17.30
  -4   5   2  105.79   20.00
   4   5  -2   90.19   24.80
  -4   5   2   91.19    8.00
   4   5  -2  100.19   10.20
   4   5  -2   95.99    6.30
  -4   5   2   86.09    8.80
  -4   5   2   90.89    7.30
   4   5  -2   84.89    7.90
   3  -5  -2    4.80    5.80
   3  -5  -2    1.40    4.50
  -3  -5   2    1.60    7.10
   3  -5  -2   22.00    5.90
  -3  -5   2    2.10    6.30
  -3  -5   2   16.40   11.50
   3   5  -2   13.10    5.70
  -3   5   2   19.30    6.70
   3   5  -2   17.20    8.70
  -3   5   2    5.30    5.30
  -3   5   2    8.30    4.50
  -3   5   2   14.40    5.10
   3   5  -2   16.60    4.90
   3   5  -2   -0.70    7.50
   3   5  -2    9.10    3.70
   3   5  -2    6.30    3.70
   3   5  -2    7.80    5.80
  -3   5   2   20.40    6.00
  -3   5   2    8.50    5.40
  -3   5   2   14.20   11.60
  -3   5   2    7.60    6.00
   3   5  -2    6.80    9.40
   2  -5  -2    1.90    4.70
  -2  -5   2   16.30    8.60
   2  -5  -2    0.90    4.00
  -2  -5   2    0.10    6.00
   2  -5  -2   13.80    7.00
  -2  -5   2   14.10   10.90
  -2   5   2    4.00    5.30
   2   5  -2    6.80    5.40
  -2   5   2    2.60    3.60
  -2   5   2    4.30    5.90
  -2   5   2    3.00    4.50
  -2   5   2    0.80    3.50
   2   5  -2   18.40    9.00
  -2   5   2   -2.50    4.30
   2   5  -2    2.30    3.00
   2   5  -2    1.50    7.90
   2   5  -2   -2.90    6.90
   2   5  -2   -3.60    2.70
  -2   5   2    4.80    6.10
  -2   5   2    8.20   11.20
   2   5  -2   -1.30    4.60
   2   5  -2   -1.50    3.60
  -1  -5   2    6.20    4.90
  -1  -5   2   11.50   10.60
   1  -5  -2    1.70    4.70
   1  -5  -2    4.30    4.40
   1  -5  -2    4.60    6.50
   1  -5  -2    8.10    4.90
  -1  -5   2    5.60    6.40
   1   5  -2   -3.00    5.40
  -1   5   2    3.50    3.20
  -1   5   2    6.50    6.20
  -1   5   2    7.60    6.30
  -1   5   2    3.80    2.90
   1   5  -2    7.70    7.30
   1   5  -2    1.00    2.50
  -1   5   2    2.00    4.60
  -1   5   2   -3.00    8.70
   1   5  -2    5.60    2.80
   1   5  -2    4.90    3.70
  -1   5   2    3.00    4.60
   1   5  -2    6.80    6.20
  -1   5   2    4.30    8.80
   0  -5   2    8.80    4.70
   0  -5  -2   10.60    7.80
   0  -5  -2   11.60    5.80
   0  -5  -2   19.10    8.10
   0  -5  -2   14.20    7.40
   0  -5  -2   11.50    5.30
   0   5   2   11.20    4.90
   0   5   2   18.40    9.70
   0   5  -2   10.70    3.60
   0   5  -2   22.50    6.70
   0   5  -2    6.70    5.00
   0   5   2    7.90    4.00
   0   5   2    9.90    7.40
   0   5  -2    6.50    7.20
   0   5   2    8.60    3.50
   0   5  -2    3.90    3.50
   0   5   2    5.40    8.70
   0   5   2   13.20    3.00
   0   5  -2    3.30    3.40
   0   5   2   16.30    7.60
   0   5  -2   16.90    8.70
   0   5   2    9.80    5.00
   1  -5   2  130.59    7.70
  -1  -5  -2  137.99   10.00
  -1  -5  -2  131.79   14.30
  -1  -5  -2  139.79   12.90
  -1  -5  -2  127.89   12.90
  -1  -5  -2  131.19    9.70
   1   5   2  142.09    7.10
  -1   5  -2  132.49    7.30
   1   5   2  125.59    6.60
   1   5   2  124.49    7.30
  -1   5  -2  122.09    9.20
   1   5   2  116.99    8.30
   1   5   2  112.79   13.40
   1   5   2  183.08   24.60
  -1   5  -2  125.39   10.50
  -1   5  -2  123.59   13.10
  -1   5  -2  131.39    7.60
  -1   5  -2  128.79   13.70
  -1   5  -2  132.09   11.00
  -1   5  -2  129.39    7.60
  -2  -5  -2   43.60    9.60
  -2  -5  -2   31.70    7.40
   2  -5   2   42.00    4.30
  -2  -5  -2   39.30    7.10
   2  -5   2   32.50    3.50
   2  -5   2   36.50    4.80
  -2  -5  -2   40.40    9.50
  -2  -5  -2   71.19   14.40
  -2  -5  -2   37.40   10.50
  -2   5  -2   37.80    7.40
   2   5   2   36.80    8.70
  -2   5  -2   34.10   10.70
  -2   5  -2   44.10    6.80
  -2   5  -2   34.50   10.10
   2   5   2   42.30    6.50
  -2   5  -2   46.00    6.80
   2   5   2   41.50    5.40
   2   5   2   43.70   13.40
  -2   5  -2   46.10    8.70
   2   5   2   37.20    5.80
   2   5   2   32.90    3.40
   3  -5   2    8.50    4.70
   3  -5   2    7.00    3.80
  -3  -5  -2    5.60    6.60
  -3  -5  -2    2.50    8.30
   3  -5   2    6.20    2.90
  -3  -5  -2    7.50    9.80
  -3  -5  -2    3.40    5.50
  -3  -5  -2    0.00    8.30
   3   5   2   12.30    9.90
  -3   5  -2    1.80    5.10
   3   5   2    9.70    4.50
  -3   5  -2    5.50    5.40
   3   5   2    2.30    4.70
   3   5   2   15.40    7.90
  -3   5  -2   22.60   10.30
  -4  -5  -2   58.99   14.20
  -4  -5  -2   64.99    9.10
   4  -5   2   49.10    4.80
   4  -5   2   58.39    7.40
   4  -5   2   65.39    8.40
  -4  -5  -2   48.80   14.30
  -4  -5  -2   64.49   14.50
  -4  -5  -2   50.49    4.60
  -4  -5  -2   50.19    4.10
  -4  -5  -2   55.29   11.40
  -4   5  -2   50.89    9.90
   4   5   2   62.99    8.70
   4   5   2   87.19   16.90
  -4   5  -2   72.09   10.20
   4   5   2   67.39   16.40
  -4   5  -2   62.49    9.50
  -4   5  -2   76.79   15.50
  -5  -5  -2   30.40   14.90
   5  -5   2   29.10    7.10
  -5  -5  -2   39.70    6.10
  -5  -5  -2   40.70   15.20
  -5  -5  -2   26.80   12.30
   5  -5   2   40.20    8.90
  -5  -5  -2   37.20   11.00
   5   5   2   39.10    9.90
  -5   5  -2   39.70    9.40
   5   5   2   51.49   10.10
   5   5   2   45.60    8.40
  -5   5  -2   28.20    9.10
  -5   5  -2   42.50    9.90
   5   5   2   47.80   15.20
   6  -5   2   65.09   10.80
  -6  -5  -2   39.30   14.80
  -6  -5  -2   26.90   12.60
  -6  -5  -2   56.89   17.20
   6   5   2   57.19   10.70
  -6   5  -2   44.80   11.00
  -6   5  -2   35.00   10.50
   6   5   2   24.70    7.80
   6   5   2   45.40   17.20
   6   5   2   24.30   14.50
  -7  -5  -2   17.20   13.80
  -7  -5  -2   -1.20   11.00
  -7  -5  -2   19.30   12.20
   7  -5   2   17.70    8.80
   7   5   2   11.00   15.70
   7   5   2   19.00    9.40
  -7   5  -2   -0.60    7.60
  -7   5  -2   29.40   10.80
   8  -5   2    3.60    8.70
  -8  -5  -2   28.10   19.20
  -8  -5  -2   -1.80   12.50
  -8  -5  -2   12.00   14.70
  -8   5  -2   22.80    9.60
  -8   5  -2    1.50    8.70
   8   5   2    8.40    9.70
   8   5   2   20.40   16.90
   8   5   2   46.60   20.00
  -9  -5  -2  -13.00   11.70
  -9  -5  -2   12.80   17.00
   9  -5   2   -2.20    9.60
  -9  -5  -2    2.00   15.90
   9   5   2   20.20   11.00
  -9   5  -2    8.60   10.60
  -9   5  -2    6.40   11.00
   9   5   2   -5.00   16.40
   9   5   2  -10.90   16.60
 -10  -5  -2    1.60   16.40
 -10  -5  -2    5.90   13.70
 -10   5  -2    2.20   11.40
  10   5   2   33.90   13.30
  10   5   2  -41.40   28.70
  10   5   2    2.80   18.80
 -10   5  -2    8.50    9.00
 -11  -6   2   -9.20   16.50
 -11  -6   2   22.90   15.10
 -11   6   2  105.69   33.50
  11   6  -2   15.90   11.60
  11   6  -2   26.50   26.80
 -10  -6   2    8.90   16.80
 -10  -6   2  -16.70   11.50
 -10  -6   2    3.90   10.80
 -10   6   2   13.10    9.70
  10   6  -2   33.30   22.90
 -10   6   2    8.90   21.40
  10   6  -2   -0.20    9.30
 -10   6   2  -12.60    8.40
  -9  -6   2   15.70   16.50
  -9  -6   2   -0.40   11.60
   9   6  -2    7.40   10.30
  -9   6   2    3.90    7.90
  -9   6   2    2.70    9.50
   9   6  -2   14.40   17.30
  -9   6   2   36.20   17.80
  -8  -6   2    8.80   11.30
   8  -6  -2   18.70    8.60
  -8  -6   2   19.80   14.80
  -8  -6   2    5.80   11.40
   8   6  -2   13.80   14.00
  -8   6   2   -0.60    7.90
  -8   6   2   24.70   11.20
   8   6  -2   15.50    8.40
  -8   6   2   32.00   18.00
   7  -6  -2   26.90    7.60
  -7  -6   2   31.40   12.60
  -7  -6   2   31.10   15.90
   7  -6  -2   27.80    8.00
  -7  -6   2   38.20   11.20
   7   6  -2   15.40   11.00
  -7   6   2   48.00   19.50
   7   6  -2   27.40    8.70
  -7   6   2   39.70   10.60
   7   6  -2   30.60   14.30
  -7   6   2   32.00   11.30
  -6  -6   2   20.20   10.40
  -6  -6   2   15.40   11.20
   6  -6  -2   34.60    7.10
   6  -6  -2   26.00    9.00
  -6  -6   2   30.90   14.40
  -6   6   2   35.20    9.60
   6   6  -2   31.20    7.00
   6   6  -2   31.30   10.70
   6   6  -2   55.99   16.80
  -6   6   2   47.20   16.40
   6   6  -2   48.50    9.10
  -6   6   2   50.59    9.60
  -6   6   2   39.30    9.50
  -5  -6   2   -3.50    7.10
  -5  -6   2   15.70   13.50
   5  -6  -2   18.40    7.40
  -5  -6   2   18.20   17.90
  -5  -6   2   -9.90    8.40
   5  -6  -2    9.00    4.00
   5  -6  -2   12.20    5.90
  -5   6   2    5.50    6.80
   5   6  -2   -2.10    5.00
  -5   6   2    1.70    5.50
   5   6  -2    2.30    5.00
   5   6  -2   12.80    8.10
   5   6  -2   12.10    5.30
  -5   6   2    9.80    6.10
   5   6  -2   10.50   12.30
  -5   6   2   -0.20   11.10
  -5   6   2    3.70    7.00
  -4  -6   2   50.89   15.10
   4  -6  -2   43.20    7.60
  -4  -6   2   26.70   12.00
  -4  -6   2   41.90   10.50
   4  -6  -2   38.20    7.10
   4   6  -2   44.60    6.10
   4   6  -2   42.60    7.30
  -4   6   2   47.70    8.30
  -4   6   2   57.19   11.60
   4   6  -2   69.39   15.60
   4   6  -2   36.50    6.90
  -4   6   2   45.90   16.20
   4   6  -2   40.40    6.70
  -4   6   2   37.70    8.30
   4   6  -2   27.90   12.80
  -4   6   2   54.89    8.30
  -4   6   2   46.70    7.60
   4   6  -2   35.60    9.80
  -4   6   2   34.30    8.70
  -4   6   2   49.50    6.60
   3  -6  -2   75.39    8.70
   3  -6  -2   91.49   10.60
  -3  -6   2   94.89   13.60
  -3  -6   2   96.99   17.50
  -3  -6   2  104.19   15.90
   3   6  -2   61.29    9.10
   3   6  -2   64.29    5.30
   3   6  -2   74.69   13.70
  -3   6   2   83.19   13.00
  -3   6   2   75.49    8.30
  -3   6   2   76.29    7.40
   3   6  -2   67.89   10.60
  -3   6   2   61.89   15.30
  -3   6   2   90.99   11.30
   3   6  -2   68.69   14.60
  -3   6   2  110.69   13.40
  -3   6   2   64.79    6.80
   3   6  -2   75.09    5.70
  -3   6   2   68.89    7.80
  -2  -6   2  156.48   13.80
   2  -6  -2  153.18   11.00
   2  -6  -2  149.79   10.80
  -2  -6   2  146.29   15.70
   2   6  -2  144.09    6.50
  -2   6   2  158.08    8.20
  -2   6   2  156.18   13.70
   2   6  -2  140.89   15.90
   2   6  -2  183.68   25.70
  -2   6   2  147.69    7.80
  -2   6   2  169.28   13.20
  -2   6   2  155.98   17.90
   2   6  -2  143.69    9.40
  -2   6   2  176.38   11.60
   2   6  -2  143.49    6.50
  -2   6   2  145.19    9.70
   2   6  -2  162.88   12.10
   1  -6  -2   87.89    8.80
   1  -6  -2   97.89    8.70
  -1  -6   2   82.09    8.40
  -1  -6   2   88.99   10.30
   1   6  -2   82.09    4.70
  -1   6   2   96.39   14.40
   1   6  -2   99.99   14.90
   1   6  -2   87.69   14.00
  -1   6   2   96.59   17.50
   1   6  -2   82.39    4.80
  -1   6   2   81.19    5.30
   1   6  -2   79.39    8.20
  -1   6   2   90.89    8.90
   1   6  -2   92.99   10.70
  -1   6   2   90.79   12.50
  -1   6   2   91.99   16.00
  -1   6   2   82.29    8.60
  -1   6   2   87.29    5.70
  -1   6   2   80.29    8.30
   1   6  -2  105.89   11.70
   0  -6  -2   22.40    7.00
   0  -6  -2   29.50    7.00
   0  -6   2   20.60    6.20
   0  -6  -2   18.00    7.80
   0  -6  -2   38.80    9.60
   0   6   2   25.50   10.60
   0   6  -2   32.00    9.80
   0   6   2   30.20    5.60
   0   6   2   35.30    4.30
   0   6   2   44.80   11.10
   0   6  -2   34.50    5.50
   0   6   2   31.10    3.60
   0   6  -2   17.20    6.20
   0   6   2   30.50   10.40
   0   6  -2   27.60    9.00
   0   6  -2   25.90    7.40
   0   6  -2   25.70    4.30
   0   6  -2   34.60    4.50
  -1  -6  -2    8.30    5.40
   1  -6   2    4.00    4.20
  -1  -6  -2    7.70    6.00
  -1  -6  -2   14.70    8.40
  -1  -6  -2    1.50    7.20
  -1   6  -2    8.60    3.70
  -1   6  -2    7.20    8.10
  -1   6  -2    6.20    5.50
   1   6   2   15.80   10.40
   1   6   2    7.20    6.60
   1   6   2   12.30    3.70
   1   6   2    4.00    3.60
  -1   6  -2    7.50    4.00
   1   6   2    7.70    3.20
  -1   6  -2    2.70    5.40
  -1   6  -2    5.60    7.10
  -1   6  -2    1.70    7.10
  -1   6  -2    7.60    4.20
  -2  -6  -2   84.39   11.80
  -2  -6  -2   74.79   15.70
  -2  -6  -2   74.09   12.00
  -2  -6  -2   71.49   13.50
  -2  -6  -2   78.39   14.50
  -2  -6  -2   64.79    8.90
   2  -6   2   53.69    6.60
   2   6   2   55.49    5.40
  -2   6  -2   72.59    8.20
  -2   6  -2   67.29   10.50
  -2   6  -2   75.59   13.80
  -2   6  -2   73.59   14.00
  -2   6  -2   76.49    8.40
   2   6   2   60.69    6.80
   2   6   2  117.69   18.70
   2   6   2   29.00    9.10
   2   6   2   50.39    5.10
   3  -6   2    8.10    4.50
  -3  -6  -2    8.80    8.20
  -3  -6  -2   -1.20   10.80
  -3  -6  -2   17.40    9.70
  -3  -6  -2   11.50    8.70
  -3  -6  -2    2.20    5.80
   3  -6   2    6.40    3.30
  -3  -6  -2   16.60   10.80
   3  -6   2   12.10    4.20
   3   6   2   11.70    7.20
  -3   6  -2   12.70    6.20
  -3   6  -2    9.80    6.60
   3   6   2    9.10    5.50
  -3   6  -2   20.30   10.80
  -3   6  -2   14.80    6.40
   3   6   2   10.20   10.90
  -3   6  -2   -3.30    8.30
   3   6   2   15.00    4.90
  -4  -6  -2  168.18   22.40
  -4  -6  -2  114.89   18.70
  -4  -6  -2  147.29   13.00
  -4  -6  -2  168.68   25.00
   4  -6   2  141.39    8.10
   4  -6   2  137.59    9.20
  -4  -6  -2  142.59   13.40
  -4   6  -2  152.78   12.60
   4   6   2  127.69   14.30
   4   6   2  137.39   23.30
   4   6   2  111.49    9.50
  -4   6  -2  136.59   13.70
   4   6   2  127.49   11.90
  -4   6  -2  144.49   19.10
  -4   6  -2  162.68   19.30
  -5  -6  -2    5.20   11.60
  -5  -6  -2    5.90   14.80
  -5  -6  -2    0.00    8.50
  -5  -6  -2    4.70   11.10
   5   6   2   -2.80   14.10
   5   6   2   16.50    8.30
  -5   6  -2   12.80    8.10
  -5   6  -2   -6.10    6.90
  -6  -6  -2    8.40   12.30
  -6  -6  -2   68.49   16.70
  -6  -6  -2   -2.40   10.00
   6  -6   2    4.80    8.00
  -6   6  -2   14.60    8.10
  -6   6  -2    8.40    8.30
   6   6   2   10.70    8.00
   6   6   2   26.10   14.70
   6   6   2   -8.40   12.00
  -7  -6  -2    6.50   11.90
  -7  -6  -2   -4.40   12.20
  -7  -6  -2    5.40   13.60
  -7   6  -2    1.60    7.70
   7   6   2   50.79   19.30
  -7   6  -2   -0.40    8.10
   7   6   2   -6.10    8.30
  -8  -6  -2  -18.20   14.20
  -8  -6  -2   -1.20   12.50
  -8  -6  -2   22.80   17.30
  -8   6  -2    4.60    8.70
   8   6   2   20.30   17.60
   8   6   2   25.50   10.50
   8   6   2    9.20   17.60
  -8   6  -2   16.10   10.00
  -9  -6  -2   17.20   14.80
  -9  -6  -2  -20.50   11.20
   9   6   2   29.60   12.80
  -9   6  -2   19.60   11.80
  -9   6  -2   -4.60    9.60
   9   6   2  -10.00   15.90
   9   6   2   -5.00   18.80
 -10  -7   2   -4.00   15.40
 -10  -7   2    7.40   12.30
  10   7  -2   -6.40   19.40
 -10   7   2   33.90   24.10
 -10   7   2    9.30   10.60
  -9  -7   2   -4.50   11.20
  -9  -7   2   -5.90   15.60
  -9  -7   2    9.10   11.20
  -9   7   2   -1.60    8.00
   9   7  -2  -25.90   13.90
  -9   7   2   43.90   20.80
  -9   7   2    8.50    8.70
   9   7  -2    9.60   12.90
  -8  -7   2   20.00   20.20
  -8  -7   2    9.50   18.60
  -8  -7   2  -16.30   12.20
  -8   7   2    3.20    8.40
   8   7  -2    6.80   16.00
   8   7  -2   26.10    8.90
  -8   7   2   28.60   22.10
  -8   7   2    4.90    7.40
  -7  -7   2   12.00   10.30
   7  -7  -2   11.40    7.10
  -7  -7   2  -10.20   13.00
  -7  -7   2   20.80   13.70
  -7   7   2    5.60    8.60
   7   7  -2   -0.20    6.80
   7   7  -2   19.20   15.20
  -7   7   2   15.70    8.70
  -7   7   2   26.30   16.90
  -6  -7   2   13.60   11.20
  -6  -7   2   18.60   11.20
   6  -7  -2    5.50    6.00
  -6  -7   2   18.90   12.60
   6   7  -2    0.10    6.30
  -6   7   2    5.20    6.90
  -6   7   2    7.60    7.50
   6   7  -2   -4.90   11.50
  -6   7   2   -4.60    7.10
  -5  -7   2   39.10   14.00
  -5  -7   2   47.80   13.30
  -5  -7   2   45.00   12.40
   5  -7  -2   40.90    8.20
   5   7  -2   62.59   17.60
  -5   7   2   63.79    9.30
   5   7  -2   46.20    7.80
  -5   7   2   52.89   11.30
  -5   7   2   58.89    9.90
  -5   7   2   21.10   15.40
   5   7  -2   50.89   12.30
  -5   7   2   45.30   11.60
   4  -7  -2   41.90   11.70
  -4  -7   2   40.60   11.50
  -4  -7   2   30.50   13.80
  -4  -7   2   40.80   16.60
   4  -7  -2   60.69    9.20
   4   7  -2   46.30   17.30
   4   7  -2   49.00   15.90
  -4   7   2   65.29    8.80
   4   7  -2   37.10    7.20
  -4   7   2   44.60    9.10
   4   7  -2   47.90   10.60
  -4   7   2   84.79   11.60
  -4   7   2   48.40   11.80
   4   7  -2   60.79    8.70
  -4   7   2   63.29   17.80
   4   7  -2   48.30    6.70
  -3  -7   2   47.20   20.30
  -3  -7   2   23.60   14.10
  -3  -7   2   38.60   11.60
   3  -7  -2   38.30    8.40
   3   7  -2   23.90   11.20
  -3   7   2   68.39   16.70
  -3   7   2   50.39    7.10
   3   7  -2   42.70    5.30
  -3   7   2   46.90    8.10
  -3   7   2   51.79    7.50
   3   7  -2   33.60    7.90
   3   7  -2   27.70   12.20
  -3   7   2   37.00    9.30
  -3   7   2   53.99   11.70
  -3   7   2   49.50   12.40
   3   7  -2   47.00    6.30
  -3   7   2   27.10    7.80
   3   7  -2   48.00   10.00
  -2  -7   2   13.80   11.30
  -2  -7   2    0.10    8.30
   2  -7  -2   13.50    6.50
   2  -7  -2    4.00    6.20
  -2  -7   2    2.30    8.30
  -2   7   2    1.00    3.70
   2   7  -2    2.10    8.30
   2   7  -2   -1.80    7.80
  -2   7   2    6.80    8.30
  -2   7   2    5.50    5.70
  -2   7   2   -0.50    5.80
  -2   7   2   17.20    7.80
   2   7  -2    8.00    6.60
   2   7  -2    5.00    2.90
  -2   7   2    7.90    4.40
  -2   7   2    1.50    9.30
   2   7  -2    6.00    5.30
  -2   7   2    5.40    6.00
   2   7  -2    4.20    3.10
   1  -7  -2    1.70    6.80
  -1  -7   2   15.80    8.60
  -1  -7   2   15.00    6.70
   1  -7  -2   24.90    7.20
   1  -7  -2   34.40    8.40
   1   7  -2   16.20    8.70
  -1   7   2   23.00    6.80
  -1   7   2   27.60    4.20
  -1   7   2    7.50    9.60
   1   7  -2   19.30    7.10
   1   7  -2   21.20    3.60
   1   7  -2    5.10    8.50
   1   7  -2   11.80    8.90
  -1   7   2   19.60   11.50
  -1   7   2   21.50    4.30
  -1   7   2   14.30   11.10
  -1   7   2    6.20    9.20
   1   7  -2   11.00    5.20
   1   7  -2   20.50    3.50
  -1   7   2   37.30    7.40
   0  -7   2    6.20    5.60
   0  -7  -2    1.90    6.20
   0  -7  -2    7.20    8.70
   0  -7  -2    0.80    6.60
   0  -7  -2    2.10    4.30
   0   7   2    6.10   10.20
   0   7  -2    4.20    6.80
   0   7   2   10.20    7.80
   0   7   2   22.10   11.50
   0   7  -2   13.20    4.60
   0   7   2   13.60    5.00
   0   7   2    6.60    3.60
   0   7  -2    5.10    6.20
   0   7  -2    4.90    3.40
   0   7  -2    4.00    3.40
   0   7   2    0.20    2.60
   0   7   2   17.00    6.90
   0   7  -2    9.70    9.60
  -1  -7  -2   17.70    8.70
   1  -7   2    4.10    5.40
  -1  -7  -2    1.40    7.10
  -1  -7  -2    0.50    7.30
  -1  -7  -2    2.90    8.30
   1   7   2    0.30    6.10
  -1   7  -2   -0.90    4.10
  -1   7  -2   -2.20    5.60
   1   7   2   12.10    3.30
   1   7   2    1.70    4.40
  -1   7  -2    1.30    8.30
  -1   7  -2    7.50    4.80
   1   7   2    8.80   10.70
  -1   7  -2   -9.70    7.90
   1   7   2   10.10    3.70
   1   7   2   14.00   10.70
  -1   7  -2    6.20    6.10
  -2  -7  -2   -1.50    6.60
  -2  -7  -2   -1.20    7.40
   2  -7   2    0.80    5.00
  -2  -7  -2   10.20   10.00
  -2  -7  -2   -3.40    7.00
  -2   7  -2   30.60   11.30
  -2   7  -2    1.10    9.70
  -2   7  -2   -1.10    5.80
  -2   7  -2   17.30    5.30
   2   7   2    2.30    3.80
   2   7   2   15.20   11.80
  -2   7  -2    7.80    6.20
   2   7   2    1.80    4.20
  -3  -7  -2  107.19   16.90
   3  -7   2  164.18   10.00
  -3  -7  -2  174.08   15.20
  -3  -7  -2  166.48   13.20
  -3  -7  -2  164.78   22.80
  -3  -7  -2  164.58   18.30
  -3   7  -2  180.28   23.20
  -3   7  -2  159.48   10.80
   3   7   2  171.88   10.70
  -3   7  -2  142.29   14.40
   3   7   2  172.48   24.70
  -4  -7  -2   -6.60   10.80
  -4  -7  -2   14.30    7.80
  -4  -7  -2  -13.40    8.80
  -4  -7  -2    3.00    9.50
  -4  -7  -2   25.50   14.00
   4   7   2   15.20   12.50
  -4   7  -2   -1.30    6.00
  -4   7  -2    6.60    7.70
  -4   7  -2   16.30    6.50
   4   7   2    7.40   12.60
   4   7   2    9.40    6.90
  -5  -7  -2   20.70   15.20
  -5  -7  -2   21.40   12.40
  -5  -7  -2   25.90   11.50
  -5   7  -2   12.90    8.30
   5   7   2   54.89   16.60
  -5   7  -2   29.70    9.90
   5   7   2   18.90   14.50
   5   7   2   14.80    8.40
  -6  -7  -2   26.00   15.40
  -6  -7  -2   18.40   11.20
  -6  -7  -2    3.90   11.80
  -6   7  -2   17.20    9.50
   6   7   2   -2.20   13.60
   6   7   2    1.60    7.30
   6   7   2   17.20   18.40
  -6   7  -2   -0.50    8.50
  -7  -7  -2   28.30   16.50
  -7  -7  -2    1.60   15.90
   7   7   2  -20.60   14.40
   7   7   2    5.10   17.20
  -7   7  -2   -0.70    8.80
  -7   7  -2    2.10    8.50
   7   7   2   -0.60    7.80
  -8  -7  -2    4.00   19.20
  -8  -7  -2   17.00   15.90
  -8  -7  -2   -7.40   11.80
  -8   7  -2   -0.90    8.80
   8   7   2   -6.10   14.90
   8   7   2    1.70   18.20
  -8   7  -2    1.40    9.70
  -9  -7  -2   -8.30   11.50
  -9  -7  -2    6.10   16.80
  -9   7  -2   -0.10   10.70
   9   7   2   13.70   19.90
 -10  -8   2   10.50   11.50
 -10  -8   2   24.30   17.70
 -10   8   2    3.30   10.50
 -10   8   2   23.10   15.00
 -10   8   2  -33.70   24.00
  10   8  -2   27.60   19.40
  -9  -8   2   32.90   12.60
  -9  -8   2    9.70   14.60
   9   8  -2   26.30   21.00
  -9   8   2    1.70    7.50
  -9   8   2   19.10   11.50
  -9   8   2   35.50   23.60
  -8  -8   2   45.60   17.20
  -8  -8   2    0.30   16.20
  -8  -8   2    8.60   12.60
   8   8  -2    9.60   15.90
  -8   8   2   11.30   18.00
  -8   8   2   28.90   10.80
  -8   8   2   -4.80    7.30
  -7  -8   2   18.50   14.00
  -7  -8   2    4.10   14.00
  -7   8   2   22.50    9.40
  -7   8   2   32.00   18.50
  -7   8   2   -3.50    8.40
   7   8  -2   45.30   18.40
  -6  -8   2   -0.80    8.80
  -6  -8   2    7.00   11.20
   6  -8  -2   -4.20    5.90
  -6  -8   2    9.00   14.20
  -6   8   2   -3.40    7.70
   6   8  -2   -2.00   13.10
  -6   8   2   11.60    8.10
  -6   8   2   14.70   16.40
  -5  -8   2    9.90   11.00
  -5  -8   2   22.00   15.00
   5  -8  -2   -5.20    5.90
  -5  -8   2   12.10   10.60
   5   8  -2    7.40   12.60
  -5   8   2    7.20    7.00
  -5   8   2    0.20   10.20
  -5   8   2    4.70   12.30
  -5   8   2   25.80   15.50
  -4  -8   2   29.40   12.30
   4  -8  -2   16.70    7.20
  -4  -8   2   13.80   14.10
  -4  -8   2   29.90   14.60
  -4   8   2   24.90    8.70
  -4   8   2   30.60    8.00
  -4   8   2    6.40    8.90
  -4   8   2   20.20   13.50
   4   8  -2   25.80   13.00
   4   8  -2   18.20   12.80
   3  -8  -2   15.30    7.80
  -3  -8   2   13.80   11.60
  -3  -8   2   28.60   10.20
  -3  -8   2   14.10   10.80
  -3   8   2   24.90   12.40
  -3   8   2   28.10   11.00
  -3   8   2   22.90    7.90
   3   8  -2   19.60   12.70
  -3   8   2   45.00    7.80
   3   8  -2    3.50    4.90
   3   8  -2   40.10   11.30
   3   8  -2   61.59   13.90
  -2  -8   2    9.70    7.90
  -2  -8   2   23.60   11.60
   2  -8  -2    9.20    8.80
   2  -8  -2   31.60    7.80
  -2   8   2   22.70    7.80
  -2   8   2   31.00   11.10
   2   8  -2    3.00    6.20
   2   8  -2   13.00    6.70
  -2   8   2   21.30    5.90
  -2   8   2   18.70   12.40
   2   8  -2   30.40    9.60
   2   8  -2   18.60   11.30
   2   8  -2   10.60   11.70
  -2   8   2    6.50    8.70
   1  -8  -2   10.00    7.10
   1  -8  -2   11.50    8.40
  -1  -8   2   19.30    7.80
  -1  -8   2    8.90   10.20
   1  -8  -2   17.90    9.00
   1   8  -2   23.10   11.70
   1   8  -2   35.90   13.10
  -1   8   2   13.80    6.60
  -1   8   2   19.90   10.60
   1   8  -2   26.30   10.70
  -1   8   2   29.20   13.60
   1   8  -2    4.50    6.30
   1   8  -2   21.00    7.40
  -1   8   2   14.00    8.80
   0  -8  -2   23.30    9.60
   0  -8  -2   15.50    7.80
   0  -8  -2    8.80    7.80
   0  -8   2   13.30    7.00
   0   8  -2   10.30    5.90
   0   8   2   35.20   11.70
   0   8   2    9.10    7.10
   0   8   2   15.90   12.30
   0   8  -2   36.70   12.40
   0   8  -2   23.20    9.00
   0   8   2   24.60    6.90
  -1  -8  -2   49.90   12.50
   1  -8   2   30.00    7.60
  -1  -8  -2   14.10    7.50
  -1  -8  -2   16.70    9.60
  -1  -8  -2   21.70   10.20
  -1   8  -2    5.80    6.30
  -1   8  -2   20.40    5.40
   1   8   2    5.10    7.10
   1   8   2    5.60   10.80
  -1   8  -2   16.20   11.00
   1   8   2   41.00   15.80
  -1   8  -2   18.40   11.00
   1   8   2    7.20    5.30
  -2  -8  -2   26.30   12.60
   2  -8   2   29.00    7.30
  -2  -8  -2   21.10    8.30
  -2  -8  -2   30.00   10.20
  -2  -8  -2   17.40   10.70
  -2   8  -2   43.10    8.20
  -2   8  -2   46.20   12.50
  -2   8  -2   29.50   11.70
   2   8   2   10.70    6.40
   2   8   2   35.20   12.60
   2   8   2   18.90   13.90
  -2   8  -2   26.50    8.30
  -3  -8  -2    7.10    7.60
  -3  -8  -2    3.00    9.60
  -3  -8  -2    8.90   10.70
  -3  -8  -2    0.60    7.60
   3   8   2   30.10   14.90
   3   8   2   -5.30   12.20
  -3   8  -2   21.60   10.40
  -4  -8  -2   43.80   10.00
  -4  -8  -2   57.29   13.10
  -4  -8  -2   48.70   14.50
  -4  -8  -2   31.30   12.70
   4   8   2   72.39   20.00
  -4   8  -2   71.89   12.90
   4   8   2   68.29   16.00
  -4   8  -2   66.69   10.90
  -5  -8  -2    1.90   11.40
  -5  -8  -2    6.90   19.70
  -5  -8  -2   17.50   11.80
   5   8   2    6.40   10.90
   5   8   2   18.50   16.40
  -5   8  -2    3.40    7.50
  -5   8  -2   10.30    7.60
  -6  -8  -2   13.40   14.90
  -6  -8  -2    0.60   13.60
  -6   8  -2   16.60    9.20
   6   8   2   17.90   14.80
  -6   8  -2   24.50    9.40
   6   8   2  -11.30   13.90
  -7  -8  -2   28.10   17.20
  -7  -8  -2  -14.50   11.50
  -7  -8  -2   -7.90   16.60
   7   8   2   30.50   19.30
  -7   8  -2   13.00    8.80
   7   8   2    8.70   17.70
  -7   8  -2   18.20   10.00
  -8  -8  -2   28.50   15.00
  -8  -8  -2   21.00   18.40
   8   8   2   22.10   20.10
  -8   8  -2    9.40   10.50
  -8   8  -2   26.80   10.60
  -9  -9   2  -43.60   14.20
  -9  -9   2    2.00   10.50
  -9   9   2   -1.30   23.40
  -9   9   2    1.60    8.70
   9   9  -2   24.30   20.20
  -8  -9   2    5.60   18.20
  -8  -9   2   20.80   12.00
   8   9  -2   46.10   22.30
  -8   9   2   -0.60    8.00
  -8   9   2  -19.30   23.50
  -7  -9   2  -18.00   16.20
  -7  -9   2   -9.30   10.70
  -7  -9   2   19.70   16.20
  -7   9   2    3.40    8.20
  -7   9   2  -11.10   18.00
   7   9  -2   19.00   17.40
  -6  -9   2  -17.70   18.30
  -6  -9   2    2.40   11.60
   6  -9  -2    7.30    8.50
  -6  -9   2   -7.00   13.40
  -6   9   2    5.00    7.80
   6   9  -2   17.20   15.10
  -6   9   2    6.10   15.90
   5  -9  -2   22.80    7.40
  -5  -9   2   11.60   13.20
  -5  -9   2    5.70   20.70
  -5  -9   2   -2.80   10.50
  -5   9   2    5.40   15.30
  -5   9   2    5.70    8.70
   5   9  -2   16.70   15.10
  -4  -9   2   -4.80   12.40
   4  -9  -2    9.30    7.10
  -4  -9   2   -2.80   11.30
  -4  -9   2   11.20   11.40
   4   9  -2  -10.60   11.20
  -4   9   2   24.00   14.80
  -3  -9   2   11.20   11.50
  -3  -9   2    5.30    9.70
   3  -9  -2    1.40    7.30
  -3   9   2    0.00   12.80
   3   9  -2   13.10    6.70
  -3   9   2    0.40    6.90
   3   9  -2    2.10   11.80
  -2  -9   2    9.80   11.40
   2  -9  -2    0.50    7.60
  -2  -9   2   19.60   12.00
   2  -9  -2   16.60    7.60
  -2   9   2    6.70    6.40
  -2   9   2    6.40   12.40
   2   9  -2    9.40    6.70
   2   9  -2   28.30   11.50
  -2   9   2    2.40   11.20
  -2   9   2    7.50    7.70
   1  -9  -2   14.00    7.30
   1  -9  -2   21.70    8.50
  -1  -9   2   10.10   12.00
   1   9  -2   22.00   11.70
  -1   9   2   37.70   11.10
  -1   9   2    5.00    6.50
  -1   9   2   17.90   10.90
  -1   9   2   36.70   13.10
   1   9  -2    5.50    4.40
  -1   9   2   42.20    8.80
   1   9  -2   38.20   12.20
   1   9  -2   26.20    8.00
   0  -9   2   -1.30    6.60
   0  -9  -2    4.70    7.30
   0  -9  -2   14.40    7.80
   0  -9  -2   11.60    9.70
   0   9   2    9.50    6.00
   0   9  -2    6.00    6.60
   0   9   2    7.10    6.80
   0   9  -2   14.90   11.60
   0   9   2   16.50   16.20
   0   9   2    9.80    9.50
   0   9   2    8.60   13.20
   0   9  -2    6.50    5.90
   1  -9   2   -5.40    6.70
  -1  -9  -2    3.70    7.70
  -1  -9  -2    6.10    9.80
  -1  -9  -2    8.60    9.20
  -1  -9  -2   -8.10    6.70
  -1   9  -2    0.80    6.50
   1   9   2    6.30   10.10
   1   9   2   18.30   13.60
   1   9   2    0.80    5.10
  -2  -9  -2   16.30   11.60
  -2  -9  -2   -6.40    6.40
   2  -9   2    2.90    8.00
  -2  -9  -2   -6.50    8.20
  -2  -9  -2   -6.50    9.10
  -2   9  -2    5.10    7.30
   2   9   2   23.90   12.30
   2   9   2   -2.40   11.50
  -3  -9  -2   20.50   10.80
  -3  -9  -2    8.10    9.60
  -3  -9  -2   33.10   12.30
  -3  -9  -2   33.50   11.20
  -3   9  -2   31.70    9.10
   3   9   2   44.10   17.90
   3   9   2   46.80   17.70
  -4  -9  -2   14.90   11.20
  -4  -9  -2    7.70   12.50
  -4  -9  -2   -6.60    7.80
  -4  -9  -2    6.80    9.60
   4   9   2    3.50   14.10
   4   9   2  -12.10   11.60
  -4   9  -2   -4.80    6.10
  -5  -9  -2   21.80   17.60
  -5  -9  -2   18.60   15.00
  -5   9  -2   -2.80    7.60
   5   9   2    5.20   14.50
   5   9   2    8.10   17.10
  -6  -9  -2   13.00   17.40
  -6  -9  -2   25.70   15.20
  -6  -9  -2   31.50   14.80
   6   9   2   -4.70   17.30
  -6   9  -2    5.10    8.70
  -7  -9  -2    5.50   14.20
  -7  -9  -2  -14.10   16.00
   7   9   2  -13.70   20.40
  -7   9  -2   -5.10    8.80
   8  10  -2  -22.80   18.40
  -7 -10   2   12.20   12.50
  -7 -10   2   -7.10   16.40
  -7  10   2   35.10   24.90
   7  10  -2   27.50   18.50
  -7  10   2    7.10   15.00
  -6 -10   2   13.70   18.20
  -6 -10   2   18.90   14.40
  -6 -10   2   -1.20   15.40
   6  10  -2   -5.70   15.10
  -6  10   2    0.60    8.80
  -6  10   2   12.70   15.20
  -5 -10   2   10.00   16.80
   5 -10  -2   -0.70    7.70
  -5 -10   2   17.70   12.80
  -5 -10   2    3.40   10.20
  -5  10   2   -0.90   12.30
  -5  10   2    5.30    8.90
   5  10  -2  -21.30   14.60
  -4 -10   2    4.50   12.30
  -4 -10   2   14.10   12.70
   4 -10  -2    9.20    8.00
  -4 -10   2    6.40   22.80
  -4  10   2   19.30    9.00
   4  10  -2   16.50   15.20
  -4  10   2   12.60   12.60
   3 -10  -2    9.70    7.80
  -3 -10   2   -6.30   11.30
  -3 -10   2    5.00   13.60
   3  10  -2   16.90   11.20
  -3  10   2    8.70    7.50
  -3  10   2   19.90   15.90
  -3  10   2    1.50    7.40
   2 -10  -2    5.90    7.40
  -2 -10   2   -0.10   11.20
  -2  10   2    7.00   13.50
   2  10  -2   -3.00    5.20
  -2  10   2   -3.00    6.30
  -2  10   2   -5.50    6.10
   1 -10  -2   12.40    8.50
   1 -10  -2    1.10    8.30
   1  10  -2   -5.60    8.20
   1  10  -2    6.00    7.20
  -1  10   2    2.30    6.20
  -1  10   2    5.40   13.30
   0 -10  -2    6.70    8.30
   0 -10  -2    9.00    8.20
   0 -10  -2    8.10   10.50
   0  10  -2   24.50   12.40
   0  10  -2   10.90    8.70
   0  10   2   28.90   15.90
   0  10   2    4.80   11.70
   1 -10   2   -8.60    7.70
  -1 -10  -2   -5.20    9.90
  -1 -10  -2   10.40    9.40
   1  10   2   -1.00   14.10
  -1  10  -2   -0.80    7.00
   1  10   2  -13.20   10.10
  -1  10  -2   -1.80   10.30
  -2 -10  -2   -0.50   14.70
  -2 -10  -2    6.70   13.70
  -2 -10  -2   -6.00   10.30
  -2 -10  -2    6.20    7.50
  -2  10  -2    4.80    7.80
   2  10   2   14.10   16.00
   2  10   2   29.10   16.00
  -2  10  -2    0.20    7.50
  -3 -10  -2   -3.30   10.00
  -3 -10  -2   16.30   12.80
  -3 -10  -2   -2.30   12.60
  -3 -10  -2   -6.60   10.20
   3  10   2    3.70   14.30
   3  10   2   -2.50   16.90
  -3  10  -2   28.60    9.70
  -3  10  -2   -3.00    7.10
  -4 -10  -2    2.00   10.50
  -4 -10  -2  -15.80    9.60
  -4 -10  -2  -28.80   20.90
  -4 -10  -2   25.50   14.20
  -4  10  -2    9.80    8.90
   4  10   2   -0.90   15.60
  -5 -10  -2    6.50   14.00
  -5 -10  -2  -18.80   15.40
  -5 -10  -2   17.90   12.70
  -5  10  -2    0.40    9.20
   5  10   2   23.40   18.30
  -6 -10  -2   26.80   19.20
  -6 -10  -2   25.30   14.90
  -6  10  -2   10.40    9.70
   6  10   2  -16.60   19.70
  -6 -11   2    0.10   20.60
  -6 -11   2   22.90   13.80
  -6  11   2  -18.00    8.20
  -6  11   2   -2.00   13.60
   6  11  -2  -27.90   15.40
  -5 -11   2   10.80   11.80
  -5 -11   2  -10.60   11.50
  -5  11   2   18.70   15.00
   5  11  -2   -5.80   12.90
  -5  11   2    1.10    8.80
  -4 -11   2    0.30   15.80
   4 -11  -2   -0.30   15.90
  -4 -11   2   26.70   12.70
  -4  11   2   -0.30    8.80
  -4  11   2   16.40   16.50
  -4  11   2   -5.50    8.50
  -3 -11   2    9.70   13.20
   3 -11  -2    2.40    8.80
  -3  11   2  -13.20    7.00
  -3  11   2   14.20   16.00
  -3  11   2   11.00   15.50
  -2 -11   2    3.20   13.10
   2 -11  -2    7.20    8.50
  -2  11   2  -10.20   13.20
  -2  11   2   27.80   16.00
   1 -11  -2    0.90    8.80
   1 -11  -2    3.40    9.30
  -1  11   2   -1.70   14.40
  -1  11   2    1.20   14.00
   1  11  -2    7.80    9.00
   0 -11  -2   -6.80   14.70
   0 -11  -2    8.00    8.90
   0 -11  -2    1.70   10.20
   0  11   2   23.40   15.60
   0  11  -2   12.90    7.00
  -1 -11  -2   -3.00    8.50
  -1 -11  -2    3.50    9.00
  -1 -11  -2    9.80   12.00
  -1  11  -2   10.80   13.00
  -1  11  -2   -4.30    7.00
  -2 -11  -2    6.10   13.50
  -2 -11  -2    3.10    9.80
  -2 -11  -2   -9.80    9.10
  -2  11  -2  -14.30   12.50
  -2  11  -2   18.00    8.90
  -3 -11  -2    1.70   20.40
  -3 -11  -2    0.80   10.50
  -3 -11  -2    9.00   10.00
  -3 -11  -2   10.80   11.80
  -3  11  -2   -3.80    8.20
   3  11   2    1.20   13.30
  -3  11  -2   20.50   15.10
  -4 -11  -2  -21.50   20.80
  -4 -11  -2   14.90   13.90
  -4 -11  -2    4.60   13.40
  -4  11  -2    8.50   11.60
   4  11   2    2.30   16.10
  -3 -12   2   31.00   15.70
   3 -12  -2    3.30   10.30
  -3  12   2  -34.90   19.10
  -3  12   2    8.40   16.90
   2 -12  -2   -6.40    8.80
  -2  12   2  -36.90   16.60
   1 -12  -2   -4.30    8.60
   0 -12  -2   -0.20   11.80
   0 -12  -2  -17.70    8.60
  -1 -12  -2  -10.40    9.50
  -1 -12  -2  -22.80    9.40
  -1 -12  -2   -3.90   13.90
  -1  12  -2   15.40    9.70
  13   0  -3  -19.20   10.60
 -13   0   3   -2.30   16.80
  12   0  -3  -17.00   30.70
  12   0  -3    7.40   11.00
 -12   0   3   21.80   10.30
 -12   0   3  -11.50   14.10
 -11   0   3   11.70    9.50
  11   0  -3   34.50   17.70
 -11   0   3   12.60    9.10
  11   0  -3   21.80   11.30
 -10   0   3   11.20    9.40
  10   0  -3   11.50    9.10
  10   0  -3   36.70   16.40
 -10   0   3    2.70    9.10
   9   0  -3  136.89   16.50
  -9   0   3  127.19   14.10
  -9   0   3  154.88   19.30
  -9   0   3  114.19   14.10
  -9   0   3  150.38   16.40
  -9   0   3  147.59   23.00
   9   0  -3  122.09   12.10
   9   0  -3  166.18   24.30
  -8   0   3   35.70   10.50
  -8   0   3   25.60    8.40
   8   0  -3   23.70    7.60
   8   0  -3   46.30   10.50
  -8   0   3   54.59    9.30
   8   0  -3   22.30    9.00
  -8   0   3   50.19   12.20
   8   0  -3   33.50   14.80
  -8   0   3   38.60   10.90
  -8   0   3   30.10    9.60
  -7   0   3  116.89   11.30
  -7   0   3  114.39   11.20
  -7   0   3   88.09   10.10
   7   0  -3  112.89   12.40
  -7   0   3  112.39   13.90
   7   0  -3  120.49   18.40
  -7   0   3  119.29   10.20
  -7   0   3  114.39   15.90
   7   0  -3  118.79    9.80
  -7   0   3  130.79   18.30
   7   0  -3  120.89   11.60
  -6   0   3    2.60    6.40
  -6   0   3    5.70    5.60
  -6   0   3   10.90    7.50
   6   0  -3    3.50    9.10
  -6   0   3    3.60    6.80
  -6   0   3    2.20    7.90
   6   0  -3    4.90    4.70
   6   0  -3    6.60    6.60
  -6   0   3   -0.70    4.60
  -6   0   3   -0.90    6.00
   6   0  -3   -3.10    3.80
  -5   0   3  238.88   13.10
   5   0  -3  216.48   12.30
   5   0  -3  230.28   13.70
  -5   0   3  232.38   12.80
  -5   0   3  228.98   15.80
   5   0  -3  231.98   11.70
  -5   0   3  236.18   12.70
   5   0  -3  243.78   12.90
   5   0  -3  244.58   18.20
  -5   0   3  254.77   16.80
  -5   0   3  214.58   11.50
  -5   0   3  194.38   14.80
   4   0  -3  164.78   10.20
  -4   0   3  169.98   10.50
   4   0  -3  184.88    9.80
  -4   0   3  187.18   10.30
   4   0  -3  172.48   12.90
  -4   0   3  165.98    9.80
   4   0  -3  181.68   10.10
  -4   0   3  183.68   13.80
   4   0  -3  168.08   10.20
   4   0  -3  183.38   14.60
   3   0  -3   36.80    6.30
  -3   0   3   18.40    4.80
   3   0  -3   34.60    5.90
  -3   0   3   22.00    7.00
   3   0  -3   19.60    7.50
  -3   0   3   14.90    5.00
   3   0  -3   25.20    7.90
  -3   0   3   24.10    4.30
   3   0  -3   17.60    4.80
  -3   0   3   19.30    7.70
   3   0  -3   28.20    5.10
  -3   0   3   25.20    5.40
  -3   0   3   18.30    4.90
   2   0  -3  573.94   16.30
  -2   0   3  543.85   18.10
  -2   0   3  564.44   18.80
   2   0  -3  569.04   18.40
  -2   0   3  515.05   20.20
   2   0  -3  586.34   18.70
   2   0  -3  575.54   18.30
  -2   0   3  550.34   23.00
  -2   0   3  559.44   22.50
   2   0  -3  575.84   23.00
   2   0  -3  566.94   18.20
  -2   0   3  550.04   18.20
   2   0  -3  530.95   22.60
  -2   0   3  572.24   16.50
  -2   0   3  574.64   18.40
   1   0  -3  144.79   11.70
  -1   0   3  140.39   11.90
  -1   0   3  145.69   11.80
  -1   0   3  145.39    8.10
  -1   0   3  146.89    8.10
   1   0  -3  151.98   11.10
   1   0  -3  135.19    7.60
   1   0  -3  142.29    7.70
  -1   0   3  143.39    9.90
   1   0  -3  139.69    7.70
   1   0  -3  123.99    9.30
  -1   0   3  139.49    7.70
   0   0  -3   81.99    6.00
   0   0  -3  109.69   12.00
   0   0   3   97.89   11.40
   0   0   3   77.89    6.70
   0   0   3   91.19   11.30
   0   0   3   74.09   11.10
   0   0  -3   84.09    6.60
   0   0  -3  111.69   13.40
   0   0   3   83.99    6.30
   0   0  -3   81.49    9.20
   1   0   3   12.10    7.60
   1   0   3    7.30    6.20
  -1   0  -3   12.10    4.40
  -1   0  -3   13.00    4.60
  -1   0  -3   17.10    7.30
   1   0   3   15.50    9.30
   1   0   3   15.80    5.20
  -1   0  -3   16.10    8.20
   1   0   3   14.50    4.90
  -1   0  -3    9.80    2.60
  -2   0  -3   63.59   12.00
   2   0   3   43.70   12.40
   2   0   3   50.19   11.90
   2   0   3   49.30    7.10
  -2   0  -3   63.09   12.40
   2   0   3   54.69    8.30
  -2   0  -3   52.79    7.60
   2   0   3   47.20    4.30
  -2   0  -3   66.49    8.10
  -3   0  -3  764.32   26.30
   3   0   3  819.02   38.90
   3   0   3  769.22   22.40
  -3   0  -3  773.52   24.70
   3   0   3  721.83   26.00
   3   0   3  748.33   29.40
  -3   0  -3  742.13   33.80
  -3   0  -3  733.03   33.30
  -4   0  -3  121.99    8.90
   4   0   3  120.69    9.60
  -4   0  -3  111.89   10.30
   4   0   3  115.39    6.50
   4   0   3  119.39   11.10
  -4   0  -3  145.09   20.20
  -4   0  -3  105.79    9.30
   4   0   3  109.29   18.10
  -4   0  -3  134.29   15.10
  -5   0  -3    0.70    6.00
   5   0   3   -2.10    6.80
   5   0   3    3.70    3.40
  -5   0  -3   -4.90    4.20
   5   0   3    0.20    4.90
  -5   0  -3    7.00    9.80
  -5   0  -3   -0.10    4.50
  -5   0  -3    5.60    9.00
   5   0   3    3.30   11.80
  -6   0  -3  -19.10    9.10
  -6   0  -3   10.00    8.10
   6   0   3   -3.60    8.50
  -6   0  -3   -6.70    4.90
   6   0   3   14.00   12.90
  -7   0  -3   -0.40    6.30
   7   0   3    1.60    8.60
   7   0   3  -16.20   13.10
  -7   0  -3    7.10    8.50
  -7   0  -3  -10.80   13.70
   8   0   3   27.10   16.00
   8   0   3    4.20   14.40
  -8   0  -3    4.90    6.10
   8   0   3    0.60   10.30
   9   0   3    9.10   17.30
  -9   0  -3   11.90    8.10
   9   0   3   -8.20    9.10
   9   0   3  -15.60   15.10
  10   0   3    8.90   20.40
  10   0   3    4.60   10.50
 -10   0  -3    2.60    8.80
  13  -1  -3    9.20   11.60
 -13  -1   3   12.60    9.80
 -13   1   3   22.70   12.20
  13   1  -3    5.20   11.00
 -12  -1   3   -0.20    8.60
  12  -1  -3   -2.70    9.40
  12   1  -3    4.00   10.30
 -12   1   3   20.40   10.20
  12   1  -3   -1.80   19.40
 -12   1   3   -1.20   11.10
 -11  -1   3   -2.70    9.70
  11  -1  -3  -37.00   16.50
  11  -1  -3   -3.00    9.90
 -11  -1   3   -5.40    8.20
  11   1  -3   -3.80    8.70
 -11   1   3    4.80    9.10
 -11   1   3    0.60    9.70
  11   1  -3    2.10   15.90
  10  -1  -3   -2.10    8.80
 -10  -1   3   10.00    8.30
 -10  -1   3  -10.70    6.10
 -10  -1   3    5.70   15.80
  10  -1  -3    9.30   13.60
 -10   1   3   33.20   17.20
  10   1  -3   28.40   17.20
 -10   1   3    2.20    8.40
  10   1  -3    0.00    8.30
 -10   1   3   -7.80    8.40
  -9  -1   3  105.59   13.30
   9  -1  -3  156.28   22.90
  -9  -1   3   72.89   15.70
  -9  -1   3  168.18   18.60
  -9  -1   3  113.89   17.20
  -9  -1   3   95.89   13.10
   9  -1  -3  129.79   14.40
   9   1  -3  124.79   16.00
   9   1  -3  145.29   23.80
  -9   1   3  118.69   12.30
  -9   1   3  138.79   22.30
   9   1  -3   96.89   11.00
  -9   1   3  117.69   14.60
  -9   1   3  127.49   15.80
  -8  -1   3   42.70   11.10
   8  -1  -3   60.19    9.30
  -8  -1   3   35.10   10.30
  -8  -1   3   40.20    9.30
   8  -1  -3   43.70    9.90
  -8  -1   3   52.79   12.20
   8  -1  -3   34.80    7.60
  -8  -1   3   38.00    8.30
  -8  -1   3   23.70   12.40
   8  -1  -3   61.29   15.50
  -8   1   3   35.30    8.90
   8   1  -3   28.00    7.00
  -8   1   3   38.60   10.20
   8   1  -3   40.50    9.80
  -8   1   3   41.00   10.10
  -8   1   3   32.00    9.60
   8   1  -3   32.20    7.50
  -8   1   3   44.70    8.90
   8   1  -3   31.90   14.90
  -8   1   3   32.80   14.60
  -8   1   3   28.70   12.20
  -7  -1   3   21.00    6.10
   7  -1  -3   11.30    5.70
  -7  -1   3    8.50    6.00
  -7  -1   3   18.60    8.20
  -7  -1   3   11.90    8.80
   7  -1  -3   -2.30    9.00
  -7  -1   3   37.00   10.90
  -7  -1   3   13.00    6.90
  -7  -1   3   10.80    7.90
   7  -1  -3    6.70    7.50
  -7   1   3   28.60   11.60
   7   1  -3    8.10    7.10
   7   1  -3   22.00   11.30
  -7   1   3   13.10    7.30
   7   1  -3   11.00    6.40
  -7   1   3   10.20    8.40
  -7   1   3   19.60   11.00
   7   1  -3    7.60    5.30
  -7   1   3   18.00    8.40
  -7   1   3   14.20    5.80
  -6  -1   3   -4.10    5.30
   6  -1  -3   -0.80    5.10
   6  -1  -3   -2.30    5.20
  -6  -1   3    0.00    6.00
  -6  -1   3    4.20    4.80
  -6  -1   3   -5.00    6.00
  -6  -1   3   -0.20    5.60
   6  -1  -3   -5.40    7.40
  -6  -1   3   10.60    5.80
   6  -1  -3    0.30    4.50
  -6  -1   3    6.00    7.40
   6   1  -3   14.40   10.10
  -6   1   3    5.00    4.90
  -6   1   3    0.20    8.50
   6   1  -3   -4.50    5.90
  -6   1   3    2.10    8.30
   6   1  -3    8.60    6.20
   6   1  -3    2.40    4.60
  -6   1   3    2.20    6.30
  -6   1   3   -4.90    5.80
   6   1  -3   -3.10    3.80
  -6   1   3   -3.60    5.90
  -6   1   3   -5.70    5.20
  -5  -1   3  265.77   15.60
  -5  -1   3  269.07   13.30
  -5  -1   3  288.57   17.50
  -5  -1   3  264.07   15.10
  -5  -1   3  299.77   13.90
  -5  -1   3  281.67   18.70
   5  -1  -3  285.67   13.80
   5  -1  -3  296.07   18.40
  -5  -1   3  264.47   13.60
   5  -1  -3  283.37   14.10
  -5  -1   3  270.37   13.00
   5  -1  -3  258.17   13.00
  -5  -1   3  257.27   16.00
   5   1  -3  259.37   19.80
   5   1  -3  267.07   14.00
   5   1  -3  255.97   12.60
  -5   1   3  247.88   16.50
  -5   1   3  268.27   14.30
   5   1  -3  268.07   13.20
  -5   1   3  285.87   13.70
   5   1  -3  274.87   16.00
  -5   1   3  266.67   18.90
  -5   1   3  296.27   14.30
  -4  -1   3  824.12   30.20
  -4  -1   3  784.52   32.00
   4  -1  -3  836.22   26.70
  -4  -1   3  771.32   28.10
  -4  -1   3  807.02   26.50
  -4  -1   3  798.22   25.90
   4  -1  -3  811.62   26.90
  -4  -1   3  821.22   26.90
  -4  -1   3  773.62   29.70
   4  -1  -3  854.81   31.20
   4  -1  -3  822.42   26.30
   4  -1  -3  812.32   35.10
  -4  -1   3  832.32   26.10
  -4  -1   3  830.62   28.60
   4  -1  -3  833.02   24.00
  -4   1   3  820.02   26.50
  -4   1   3  833.82   33.10
  -4   1   3  836.22   26.70
   4   1  -3  769.82   27.90
   4   1  -3  797.62   29.60
  -4   1   3  830.82   30.60
   4   1  -3  840.22   26.80
   4   1  -3  807.02   26.00
   4   1  -3  749.13   26.10
  -4   1   3  820.72   27.30
   4   1  -3  786.42   33.00
  -3  -1   3  780.62   27.10
   3  -1  -3  773.72   24.10
   3  -1  -3  748.93   23.80
  -3  -1   3  769.12   24.50
  -3  -1   3  756.52   29.40
   3  -1  -3  771.92   24.50
  -3  -1   3  766.92   23.60
   3  -1  -3  762.82   28.30
  -3  -1   3  777.92   23.80
  -3  -1   3  747.23   26.70
   3  -1  -3  731.53   29.50
  -3  -1   3  721.33   23.60
  -3   1   3  748.43   28.00
   3   1  -3  729.23   23.90
   3   1  -3  758.62   26.70
  -3   1   3  767.32   24.80
   3   1  -3  724.43   23.60
  -3   1   3  760.22   24.20
   3   1  -3  750.52   26.80
  -3   1   3  760.02   30.50
   3   1  -3  762.22   30.00
   3   1  -3  779.62   23.40
   3   1  -3  785.92   24.50
   3   1  -3  749.23   27.60
  -3   1   3  766.82   24.10
  -2  -1   3  656.93   20.30
  -2  -1   3  663.33   23.20
  -2  -1   3  659.13   24.80
   2  -1  -3  672.83   21.10
  -2  -1   3  568.44   19.90
   2  -1  -3  657.03   26.50
   2  -1  -3  646.74   25.10
   2  -1  -3  653.23   20.50
  -2  -1   3  645.54   21.20
  -2  -1   3  637.64   25.40
   2  -1  -3  670.13   20.70
  -2   1   3  678.03   21.30
  -2   1   3  647.14   20.70
   2   1  -3  654.83   24.30
  -2   1   3  646.44   20.80
   2   1  -3  639.54   22.90
   2   1  -3  657.93   20.40
  -2   1   3  664.43   25.10
   2   1  -3  689.83   21.40
   2   1  -3  628.64   25.30
  -2   1   3  643.74   27.00
   2   1  -3  648.44   20.60
   2   1  -3  657.93   21.10
  -1  -1   3 1712.73   47.70
  -1  -1   3 1714.63   53.59
  -1  -1   3 1720.83   49.50
  -1  -1   3 1755.12   52.59
   1  -1  -3 1711.43   52.69
   1  -1  -3 1723.73   54.29
   1  -1  -3 1697.83   52.99
   1  -1  -3 1808.22   47.90
  -1  -1   3 1727.43   47.60
   1  -1  -3 1687.43   47.50
   1  -1  -3 1727.13   47.50
   1   1  -3 1767.92   52.79
   1   1  -3 1775.52   47.90
  -1   1   3 1703.03   47.80
   1   1  -3 1752.72   49.10
  -1   1   3 1698.53   52.99
  -1   1   3 1760.82   48.00
  -1   1   3 1702.83   47.60
   1   1  -3 1702.63   53.49
  -1   1   3 1689.23   54.39
   1   1  -3 1726.63   47.80
  -1   1   3 1702.73   52.89
   1   1  -3 1732.33   47.70
   0  -1  -3  439.26   20.70
   0  -1   3  425.86   18.90
   0  -1   3  446.06   18.70
   0  -1   3  430.06   21.80
   0  -1   3  426.96   15.40
   0  -1  -3  421.56   19.50
   0  -1  -3  440.86   14.30
   0  -1  -3  435.26   15.00
   0  -1  -3  444.56   15.20
   0  -1   3  425.06   15.20
   0  -1  -3  450.85   14.30
   0   1   3  434.16   20.90
   0   1   3  457.45   20.90
   0   1   3  456.35   15.50
   0   1  -3  428.26   15.30
   0   1  -3  431.56   21.30
   0   1  -3  433.26   19.10
   0   1   3  429.36   19.80
   0   1   3  424.76   15.50
   0   1  -3  433.36   15.40
   0   1  -3  434.96   18.20
   1  -1   3  691.13   23.20
   1  -1   3  679.63   26.40
  -1  -1  -3  697.63   28.90
  -1  -1  -3  720.73   31.70
   1  -1   3  668.13   23.90
   1  -1   3  704.53   28.50
   1  -1   3  663.43   30.10
  -1  -1  -3  712.33   21.30
  -1  -1  -3  710.83   22.70
  -1  -1  -3  769.32   23.00
   1   1   3  732.73   21.40
  -1   1  -3  692.43   28.10
  -1   1  -3  746.23   32.70
   1   1   3  720.83   23.30
   1   1   3  730.93   29.80
   1   1   3  696.23   29.70
  -1   1  -3  673.83   19.00
  -1   1  -3  671.83   22.90
   1   1   3  741.43   24.40
  -2  -1  -3  136.89   13.30
  -2  -1  -3  148.19   14.20
   2  -1   3  125.69   11.30
  -2  -1  -3  124.39    8.40
  -2  -1  -3  143.39    9.20
  -2  -1  -3  140.69    7.30
   2  -1   3  128.79    8.90
   2  -1   3  143.89   15.80
   2  -1   3  132.39    9.80
   2   1   3  133.59   14.60
   2   1   3  127.29    8.40
   2   1   3  135.49    9.20
  -2   1  -3  146.29    9.70
  -2   1  -3  151.48   14.50
   2   1   3  136.49   15.00
   2   1   3  141.29    7.30
  -2   1  -3  144.49   13.80
  -2   1  -3  135.09    9.10
   3  -1   3  364.16   19.10
  -3  -1  -3  414.36   14.30
  -3  -1  -3  368.86   16.10
  -3  -1  -3  405.66   22.20
   3  -1   3  368.56   16.30
  -3  -1  -3  392.86   13.70
  -3  -1  -3  384.36   16.10
   3  -1   3  375.46   26.30
  -3  -1  -3  376.06   22.60
   3  -1   3  362.36   11.40
  -3   1  -3  350.96   21.90
   3   1   3  364.86   13.80
   3   1   3  397.26   23.60
  -3   1  -3  356.26   22.70
  -3   1  -3  382.26   16.40
   3   1   3  363.66   16.10
  -3   1  -3  393.86   16.20
   3   1   3  391.26   18.00
   4  -1   3   -6.40    6.40
   4  -1   3    0.00    5.10
  -4  -1  -3   10.80    8.00
  -4  -1  -3    4.40    4.40
   4  -1   3    7.20   12.40
  -4  -1  -3    3.30    3.40
  -4  -1  -3   -1.80    6.60
   4  -1   3    1.80    2.50
  -4  -1  -3   -3.40    5.40
  -4   1  -3    6.50    8.40
  -4   1  -3    8.30    8.80
   4   1   3    4.80   10.60
  -4   1  -3    4.00    6.00
   4   1   3    1.30    3.70
  -4   1  -3   -2.50    4.00
  -4   1  -3    2.10    4.50
   4   1   3   -7.80    6.00
   4   1   3   -0.50    4.80
  -5  -1  -3   11.90    4.60
  -5  -1  -3   24.40   10.20
   5  -1   3   11.80    3.40
  -5  -1  -3   28.00    8.50
  -5  -1  -3   17.20   10.90
   5  -1   3    9.60    5.70
   5  -1   3    4.80    7.90
   5  -1   3   14.60   12.20
   5   1   3   22.80    4.90
  -5   1  -3   19.00    7.70
   5   1   3   21.20    9.10
  -5   1  -3   16.10    9.70
  -5   1  -3   18.30    6.60
  -5   1  -3    9.70   10.80
   5   1   3   12.30    5.40
   5   1   3   18.90   14.70
  -5   1  -3   18.10    6.30
  -6  -1  -3   40.10   12.50
   6  -1   3   25.00    9.70
  -6  -1  -3   33.90    6.30
   6  -1   3   23.00   16.50
  -6  -1  -3   30.50   10.10
  -6  -1  -3   30.00    7.80
  -6   1  -3    6.60    8.60
   6   1   3   24.40   15.90
   6   1   3   10.50    8.70
  -6   1  -3   20.70    8.30
  -6   1  -3   37.40   13.80
   7  -1   3   26.00   17.50
  -7  -1  -3   20.70    9.70
  -7  -1  -3   10.80    8.20
   7  -1   3   18.00    9.80
   7   1   3    9.00    8.90
  -7   1  -3   37.80    9.50
   7   1   3  -15.10   16.80
  -7   1  -3   27.20   10.30
   8  -1   3   12.60   16.60
  -8  -1  -3    5.80    6.00
   8  -1   3    1.30    9.60
   8  -1   3    0.60   14.00
   8   1   3  -10.20   15.40
  -8   1  -3   -6.70    6.80
   8   1   3   -2.40   14.20
  -8   1  -3    1.40    7.70
   8   1   3   -3.80    9.80
   9  -1   3    5.00   17.70
  -9  -1  -3   13.70    9.40
  -9  -1  -3    2.70   11.90
   9  -1   3    0.50   10.00
   9   1   3   41.70   18.30
   9   1   3   -3.50   10.00
   9   1   3   27.90   20.90
  -9   1  -3    2.70    8.00
  10  -1   3    4.20   10.60
 -10  -1  -3    4.20   14.90
 -10  -1  -3    1.40    8.70
  10  -1   3   10.40   17.70
  10   1   3   -1.30   11.10
  10   1   3   33.70   20.20
  10   1   3   24.90   26.80
 -10   1  -3    8.50    9.50
  13  -2  -3    7.20   13.60
 -13  -2   3   -2.20   12.40
 -13  -2   3   -2.20   10.70
  13   2  -3  -12.80   10.70
  13   2  -3  -41.50   27.90
 -13   2   3  -12.50    9.20
 -13   2   3  -27.90   13.80
 -12  -2   3    8.40    9.20
 -12  -2   3   -6.50   11.10
 -12  -2   3   -8.00   16.20
  12  -2  -3   11.50   10.40
 -12   2   3    9.80    9.80
 -12   2   3   -9.70    9.50
  12   2  -3   -6.10    9.90
  12   2  -3   30.90   22.00
 -11  -2   3    3.90   13.40
 -11  -2   3    9.60    9.10
 -11  -2   3  -13.70   10.00
  11  -2  -3    4.80   10.10
 -11  -2   3  -23.10   11.50
  11   2  -3   16.90   17.10
 -11   2   3   27.10   19.00
 -11   2   3   -7.60    9.80
 -11   2   3    3.70    6.70
  11   2  -3    2.70    9.50
 -10  -2   3   -5.80   13.30
  10  -2  -3   -5.60    8.20
 -10  -2   3    1.20    7.10
 -10  -2   3   17.50   10.80
 -10  -2   3    3.90   11.00
 -10  -2   3    0.40    8.10
  10  -2  -3   -5.10   14.30
 -10   2   3    7.00    9.20
 -10   2   3    2.80    8.90
  10   2  -3   16.50   17.70
  10   2  -3   10.40    8.90
 -10   2   3   15.70   14.00
   9  -2  -3   32.20   10.20
   9  -2  -3   40.80   14.90
  -9  -2   3   43.00   13.10
  -9  -2   3   19.60    8.80
  -9  -2   3   22.20    9.80
  -9  -2   3   25.00   14.90
  -9  -2   3   36.50   15.70
  -9  -2   3   24.40   11.70
  -9   2   3   27.70   10.00
   9   2  -3   28.50   10.50
  -9   2   3   29.20   17.20
  -9   2   3   33.50   10.70
   9   2  -3   45.80   17.10
   8  -2  -3   59.29   10.80
  -8  -2   3   55.89    9.10
  -8  -2   3   72.09   11.30
  -8  -2   3   62.09   10.90
  -8  -2   3   66.79   13.50
  -8  -2   3   80.59   16.60
  -8  -2   3   60.39   13.90
  -8  -2   3   49.50   15.60
   8  -2  -3   67.59   16.70
   8  -2  -3   67.09   11.00
  -8  -2   3   75.89   10.80
  -8   2   3   52.89   16.40
   8   2  -3   65.69    9.80
  -8   2   3   58.79   11.00
   8   2  -3   88.49   20.90
  -8   2   3   30.90   13.10
   8   2  -3   55.69    8.80
  -8   2   3   65.79   12.00
  -8   2   3   64.09   11.80
   8   2  -3   53.39   10.70
  -7  -2   3   22.10    9.20
   7  -2  -3   17.90    8.10
  -7  -2   3   43.10   18.70
  -7  -2   3   15.70    7.00
  -7  -2   3   20.50    7.10
  -7  -2   3   15.30    8.40
   7  -2  -3   34.90   11.10
   7  -2  -3    9.00    7.30
  -7  -2   3   25.80    8.00
  -7  -2   3   35.40   10.90
  -7  -2   3   39.00   11.40
  -7  -2   3   36.10    7.50
  -7   2   3   23.30    8.40
  -7   2   3   25.90    8.10
   7   2  -3   22.10    8.30
   7   2  -3   23.50    6.50
  -7   2   3   23.40   11.70
  -7   2   3   13.80    8.20
  -7   2   3   23.10    4.40
   7   2  -3   19.20    9.10
  -7   2   3   31.20    7.90
   7   2  -3   16.00   12.40
  -6  -2   3   63.99    7.40
  -6  -2   3   63.99   12.70
  -6  -2   3   71.09   12.90
  -6  -2   3   63.29    8.00
  -6  -2   3   74.79   10.70
   6  -2  -3   92.59   13.70
  -6  -2   3   68.49   11.30
   6  -2  -3   72.39    9.50
  -6  -2   3   69.99    8.60
  -6  -2   3   83.39    9.30
  -6  -2   3   71.89   13.30
   6  -2  -3   54.79    7.90
   6  -2  -3   70.39    7.90
   6   2  -3   78.39    9.10
  -6   2   3   89.99   10.40
  -6   2   3   54.59    9.00
  -6   2   3   75.99   11.20
  -6   2   3   71.59   10.10
   6   2  -3   78.39   13.10
   6   2  -3   61.09    8.00
  -6   2   3   77.29   13.10
   6   2  -3   92.29   10.70
   6   2  -3   62.69   14.00
   5  -2  -3  810.02   28.10
  -5  -2   3  820.12   28.10
   5  -2  -3  790.22   26.80
  -5  -2   3  807.92   34.80
  -5  -2   3  777.72   27.70
  -5  -2   3  764.32   33.00
  -5  -2   3  788.72   26.20
  -5  -2   3  788.22   26.20
  -5  -2   3  801.42   29.40
  -5  -2   3  807.72   27.10
   5  -2  -3  834.22   27.50
  -5  -2   3  807.12   33.30
   5  -2  -3  826.82   31.10
  -5   2   3  819.32   36.60
   5   2  -3  780.32   26.70
   5   2  -3  800.12   26.80
  -5   2   3  811.52   27.50
   5   2  -3  806.52   32.90
  -5   2   3  821.42   27.90
   5   2  -3  832.62   41.60
   5   2  -3  770.82   27.20
  -5   2   3  790.62   30.50
   4  -2  -3  355.16   17.80
   4  -2  -3  316.47   20.20
  -4  -2   3  316.77   19.10
  -4  -2   3  314.27   19.50
  -4  -2   3  334.97   14.60
   4  -2  -3  323.27   13.80
   4  -2  -3  326.27   15.00
  -4  -2   3  337.37   15.30
  -4  -2   3  338.77   19.30
  -4  -2   3  332.97   13.50
  -4  -2   3  338.57   13.50
   4  -2  -3  363.56   14.80
  -4  -2   3  340.97   14.60
  -4  -2   3  376.06   15.10
   4   2  -3  357.16   14.50
  -4   2   3  333.97   21.30
  -4   2   3  334.47   15.60
   4   2  -3  342.97   21.30
   4   2  -3  346.47   19.10
   4   2  -3  338.27   14.40
  -4   2   3  330.47   17.10
   4   2  -3  343.97   14.10
   4   2  -3  349.87   14.60
  -4   2   3  355.36   14.90
  -4   2   3  342.07   14.70
   3  -2  -3  211.48   15.70
  -3  -2   3  246.78   10.20
  -3  -2   3  247.98    9.10
   3  -2  -3  257.07   11.00
  -3  -2   3  254.27   12.20
   3  -2  -3  257.57   11.00
  -3  -2   3  233.98   10.30
  -3  -2   3  240.68   15.30
   3  -2  -3  272.17   15.00
   3  -2  -3  256.07   11.80
  -3  -2   3  227.48   16.30
  -3  -2   3  246.28   16.60
  -3  -2   3  256.47   13.10
   3   2  -3  244.78   14.80
   3   2  -3  270.37   11.30
  -3   2   3  232.38   17.80
   3   2  -3  236.58   15.40
  -3   2   3  238.88   12.70
   3   2  -3  247.18   17.10
  -3   2   3  224.98   13.90
   3   2  -3  247.08   12.70
   3   2  -3  244.78   11.50
  -3   2   3  271.77   12.60
   3   2  -3  250.27   10.80
   3   2  -3  237.38   11.50
  -3   2   3  245.48   11.50
  -2  -2   3  189.88    8.60
   2  -2  -3  189.18   16.10
  -2  -2   3  209.38   14.10
   2  -2  -3  205.68    9.90
   2  -2  -3  217.98   13.60
   2  -2  -3  209.78    9.30
  -2  -2   3  196.08    8.60
  -2  -2   3  208.68   13.10
   2  -2  -3  195.88    9.00
  -2  -2   3  201.08   10.30
  -2  -2   3  201.18   13.30
  -2   2   3  202.78    6.80
   2   2  -3  187.98    9.00
   2   2  -3  188.98   14.10
  -2   2   3  190.88   13.20
   2   2  -3  196.28   13.10
   2   2  -3  203.28   14.40
  -2   2   3  210.08   15.80
   2   2  -3  191.38    9.80
   2   2  -3  195.08   10.40
  -2   2   3  198.48    9.30
   2   2  -3  214.18    9.40
   2   2  -3  188.48   12.30
  -2   2   3  192.68   10.30
  -2   2   3  186.48    9.50
   1  -2  -3  779.92   21.60
   1  -2  -3  796.22   23.60
  -1  -2   3  788.12   30.20
   1  -2  -3  744.53   23.70
  -1  -2   3  777.02   23.30
  -1  -2   3  754.92   28.20
   1  -2  -3  797.12   23.40
   1  -2  -3  777.92   23.30
   1  -2  -3  763.02   30.60
  -1  -2   3  746.63   23.10
   1  -2  -3  770.52   23.10
   1   2  -3  724.53   27.90
   1   2  -3  790.32   24.10
   1   2  -3  806.12   29.50
   1   2  -3  795.52   23.70
   1   2  -3  754.92   29.80
  -1   2   3  777.82   23.70
   1   2  -3  785.52   23.60
  -1   2   3  771.22   31.70
   1   2  -3  758.52   24.70
  -1   2   3  799.42   23.80
  -1   2   3  760.42   30.20
  -1   2   3  811.02   23.80
  -1   2   3  779.22   29.10
   0  -2  -3  457.45   14.50
   0  -2   3  466.45   15.90
   0  -2  -3  450.15   15.20
   0  -2   3  435.76   15.40
   0  -2  -3  474.65   15.90
   0  -2   3  438.36   19.20
   0  -2   3  460.05   19.10
   0  -2  -3  471.95   15.50
   0  -2  -3  455.85   22.20
   0   2   3  464.85   22.70
   0   2   3  471.75   14.70
   0   2  -3  457.45   18.70
   0   2  -3  454.05   15.90
   0   2  -3  420.26   22.00
   0   2   3  450.35   15.80
   0   2   3  482.25   22.70
   0   2  -3  450.05   16.10
   0   2   3  448.26   15.80
   0   2  -3  439.26   19.20
   1  -2   3  461.75   16.90
  -1  -2  -3  460.35   15.80
  -1  -2  -3  450.45   13.80
  -1  -2  -3  436.16   22.40
   1  -2   3  457.35   21.80
  -1  -2  -3  459.45   16.00
  -1  -2  -3  455.55   16.00
   1  -2   3  416.56   18.80
   1  -2   3  427.66   16.30
  -1  -2  -3  463.15   22.30
  -1   2  -3  434.46   16.60
  -1   2  -3  448.86   16.60
  -1   2  -3  460.45   24.10
  -1   2  -3  459.65   19.40
   1   2   3  470.35   16.00
   1   2   3  472.95   16.90
   1   2   3  469.55   24.50
  -1   2  -3  464.25   21.30
   1   2   3  443.96   22.90
   1   2   3  459.55   17.50
   2  -2   3  280.57   20.00
  -2  -2  -3  296.97   12.60
  -2  -2  -3  290.67   12.50
  -2  -2  -3  273.77   18.30
  -2  -2  -3  290.37    9.40
  -2  -2  -3  315.87   19.70
   2  -2   3  277.87   13.70
  -2  -2  -3  292.27   12.00
   2  -2   3  253.87   15.10
   2  -2   3  261.87   12.70
   2   2   3  297.27   12.00
   2   2   3  280.97   12.80
  -2   2  -3  256.07   19.60
   2   2   3  310.17   13.80
  -2   2  -3  277.07   13.20
   2   2   3  318.37   21.00
  -2   2  -3  264.17   13.00
  -2   2  -3  256.47   17.80
   2   2   3  307.27   19.80
  -3  -2  -3  167.98   10.00
  -3  -2  -3  172.68    9.50
   3  -2   3  151.18   10.10
  -3  -2  -3  175.68   10.30
   3  -2   3  154.78   12.20
  -3  -2  -3  173.28    7.60
  -3  -2  -3  150.08   14.40
   3  -2   3  154.38   12.00
  -3  -2  -3  176.18   16.00
   3   2   3  178.58   11.50
  -3   2  -3  161.98   10.50
   3   2   3  190.18   10.70
  -3   2  -3  168.98   11.20
  -3   2  -3  150.08   15.90
   3   2   3  186.58   18.40
   3   2   3  157.18   16.20
  -3   2  -3  184.18   11.70
  -3   2  -3  151.18   17.10
   3   2   3  165.58    9.30
  -4  -2  -3   35.70   10.30
   4  -2   3   39.30    7.20
   4  -2   3   28.20    8.10
  -4  -2  -3   28.50    6.60
   4  -2   3   32.00   14.10
  -4  -2  -3   41.60    8.00
  -4  -2  -3   38.50    4.30
  -4  -2  -3   41.20   10.40
   4  -2   3   31.80    7.40
   4   2   3   55.39    9.50
  -4   2  -3   41.80    8.10
   4   2   3   39.70    5.90
  -4   2  -3   31.10   11.60
   4   2   3   55.49   16.50
  -4   2  -3   22.60   11.10
   4   2   3   45.60    8.20
   4   2   3   43.70   11.30
  -4   2  -3   34.00    7.00
   5  -2   3   20.60   14.30
   5  -2   3   17.60    6.00
   5  -2   3   -2.50    7.40
  -5  -2  -3    9.90    3.90
  -5  -2  -3    8.00    8.60
  -5  -2  -3   14.40    5.90
  -5  -2  -3    3.30    6.90
   5  -2   3    7.30    2.50
  -5  -2  -3    8.00    9.90
   5   2   3   13.80    5.00
  -5   2  -3    0.60    9.50
  -5   2  -3    8.60   10.80
   5   2   3   15.20   12.80
  -5   2  -3    4.50    6.90
   5   2   3    6.40    6.10
  -5   2  -3    7.60    5.60
   5   2   3    7.80    8.10
  -5   2  -3   -0.30    5.00
   6  -2   3   13.40    9.70
  -6  -2  -3   12.80    9.00
  -6  -2  -3   21.00    5.40
  -6  -2  -3   34.70    8.60
   6  -2   3   21.50   15.60
  -6  -2  -3   19.40   12.00
  -6   2  -3   19.30   12.40
   6   2   3   20.20   17.80
   6   2   3   31.70   10.90
   6   2   3   23.30    6.70
  -6   2  -3   18.90    8.20
  -6   2  -3   14.90    8.30
  -7  -2  -3   36.20    9.90
   7  -2   3   42.60   15.50
   7  -2   3   39.60   11.70
   7  -2   3   73.89   23.50
  -7  -2  -3   47.10   16.40
   7   2   3   33.80   10.70
   7   2   3   68.49   20.10
  -7   2  -3   53.59   11.10
  -7   2  -3   22.30   15.90
  -8  -2  -3   -8.80   10.80
   8  -2   3   10.90    9.90
  -8  -2  -3    9.20    8.10
   8  -2   3   24.40   17.60
   8   2   3   20.40   18.90
   8   2   3    4.70    8.60
   8   2   3    1.90   15.30
  -8   2  -3    9.50    8.90
  -9  -2  -3    5.50    7.50
   9  -2   3    1.30    7.80
  -9  -2  -3   -6.20   12.50
   9  -2   3   25.70   18.30
   9   2   3    1.80   18.10
  -9   2  -3   -4.60   15.30
   9   2   3    6.40   10.50
   9   2   3   45.80   20.00
  -9   2  -3    2.80    8.40
 -10  -2  -3   -6.30    8.60
 -10  -2  -3    1.60   15.10
  10  -2   3   65.39   42.50
  10  -2   3    0.20   10.70
  10   2   3   -8.60   19.60
 -10   2  -3   10.00   11.50
  10   2   3   41.90   25.60
  10   2   3   13.90   11.70
 -13  -3   3   -2.20   11.40
  13   3  -3  -23.10   27.60
 -12  -3   3    0.90   11.50
  12  -3  -3   16.90   12.90
 -12  -3   3  -18.40   15.20
 -12   3   3   10.20    9.50
  12   3  -3    0.10   10.40
 -12   3   3    9.10   12.90
  12   3  -3   39.00   23.70
 -11  -3   3   32.20   16.90
  11  -3  -3    7.50    9.60
 -11  -3   3   20.60   14.70
 -11  -3   3   29.40   13.80
  11   3  -3   21.50   11.50
 -11   3   3   14.70    8.40
 -11   3   3    1.10   11.50
 -11   3   3   13.60   21.50
  11   3  -3   34.90   18.80
 -10  -3   3   22.60   12.30
 -10  -3   3   25.40    8.70
  10  -3  -3   13.90   10.00
 -10  -3   3    3.00   10.50
 -10  -3   3   21.90   14.50
  10   3  -3   -0.10    8.70
 -10   3   3   42.70   18.80
 -10   3   3   31.00   11.40
  10   3  -3   46.50   19.70
 -10   3   3   22.50   11.30
  -9  -3   3   79.39   12.30
   9  -3  -3   58.89   12.20
  -9  -3   3   54.79   10.10
  -9  -3   3   55.99   10.70
  -9  -3   3   59.99   14.10
  -9  -3   3   62.09   17.20
  -9  -3   3   66.69   15.90
   9  -3  -3   85.49   17.10
   9   3  -3   75.59   16.90
   9   3  -3   69.79   13.40
  -9   3   3   39.40   11.20
  -9   3   3   62.19   13.10
   9   3  -3   69.99   20.80
  -9   3   3   76.69   21.60
  -8  -3   3   38.60    8.40
  -8  -3   3    9.90   10.80
  -8  -3   3   20.20    8.80
  -8  -3   3    5.90    9.90
  -8  -3   3   13.90    7.70
  -8  -3   3   37.90   18.00
   8  -3  -3   31.90    8.00
   8  -3  -3   51.19   12.20
  -8  -3   3   18.50   12.20
   8  -3  -3   28.20    8.80
   8   3  -3   27.10   13.00
  -8   3   3   20.20    9.40
   8   3  -3   17.30    7.50
   8   3  -3   51.29   17.90
   8   3  -3   27.40    9.10
  -8   3   3   31.20   15.60
  -8   3   3   22.90   10.30
  -7  -3   3   50.89   10.60
   7  -3  -3   79.79   11.20
   7  -3  -3   82.49   12.20
  -7  -3   3   63.29   14.60
   7  -3  -3   80.29    9.80
  -7  -3   3   70.69    9.60
   7  -3  -3   43.30    8.20
  -7  -3   3   75.19   12.70
  -7  -3   3   67.59   14.10
  -7  -3   3   78.99    9.40
  -7   3   3   70.49   10.20
   7   3  -3   85.69   14.70
   7   3  -3   90.29   19.60
  -7   3   3   72.89   10.90
   7   3  -3   58.29    8.30
  -7   3   3   78.59   12.20
  -7   3   3   81.09   12.20
   7   3  -3   65.39   14.90
  -7   3   3   73.09   16.50
  -7   3   3   73.79   17.00
   7   3  -3   52.19   10.00
   6  -3  -3   18.30    5.80
   6  -3  -3   38.50    6.90
  -6  -3   3   23.90    8.80
  -6  -3   3   33.20    6.60
  -6  -3   3   23.10    9.50
   6  -3  -3   43.70    8.30
  -6  -3   3   43.60    6.50
  -6  -3   3   33.40   11.00
  -6  -3   3   31.20    6.90
   6  -3  -3   40.40    9.50
  -6  -3   3   30.20   10.20
   6   3  -3   31.30    6.50
  -6   3   3   40.30    8.90
   6   3  -3   29.00   12.40
   6   3  -3   30.30    8.80
   6   3  -3   44.60    7.20
  -6   3   3   27.70    8.10
  -6   3   3   34.00   13.50
   6   3  -3   32.50   10.50
  -6   3   3   44.70    7.90
   6   3  -3   22.50    7.10
  -5  -3   3    8.40    8.50
   5  -3  -3   14.00    6.80
  -5  -3   3    8.50    4.60
   5  -3  -3   -0.10    4.80
  -5  -3   3   -9.00    5.50
  -5  -3   3    3.20    8.40
  -5  -3   3   10.40    9.20
  -5  -3   3   12.40    7.50
   5  -3  -3   18.40    5.50
   5  -3  -3    7.30    5.40
  -5  -3   3    3.90    5.00
   5   3  -3    9.00    6.00
   5   3  -3    4.80    7.50
   5   3  -3    4.50    4.80
  -5   3   3   17.20    6.30
  -5   3   3   15.10    5.80
   5   3  -3    1.20    4.30
   5   3  -3   12.40    6.70
  -5   3   3   11.30    6.30
  -5   3   3  -10.30    9.30
   5   3  -3   21.10   10.80
  -4  -3   3 1458.95   50.99
   4  -3  -3 1512.95   42.40
  -4  -3   3 1460.45   44.50
  -4  -3   3 1395.76   40.60
  -4  -3   3 1414.16   40.50
  -4  -3   3 1425.26   51.79
   4  -3  -3 1514.05   46.50
   4  -3  -3 1469.95   44.20
  -4  -3   3 1356.36   50.59
  -4  -3   3 1426.26   41.60
   4  -3  -3 1418.76   41.70
   4   3  -3 1507.75   53.29
  -4   3   3 1473.65   43.00
   4   3  -3 1402.36   42.20
   4   3  -3 1407.46   50.99
  -4   3   3 1477.15   42.90
   4   3  -3 1375.66   41.60
  -4   3   3 1444.06   44.60
  -4   3   3 1427.06   54.49
   4   3  -3 1390.96   41.70
   4   3  -3 1382.46   42.60
   4   3  -3 1440.06   41.30
  -4   3   3 1482.95   45.80
   4   3  -3 1382.86   43.70
   3  -3  -3  416.76   15.20
  -3  -3   3  390.86   16.90
  -3  -3   3  396.16   21.60
  -3  -3   3  364.66   13.00
   3  -3  -3  374.76   13.80
   3  -3  -3  382.76   16.00
   3  -3  -3  353.36   21.70
   3  -3  -3  414.66   18.90
   3  -3  -3  401.06   14.30
  -3  -3   3  408.16   23.40
  -3  -3   3  344.27   20.50
  -3  -3   3  376.96   13.00
   3   3  -3  369.96   16.60
   3   3  -3  386.76   15.80
   3   3  -3  390.16   16.40
   3   3  -3  377.36   14.40
  -3   3   3  432.56   21.30
   3   3  -3  393.46   14.20
  -3   3   3  374.56   15.10
  -3   3   3  391.76   12.90
  -3   3   3  375.46   18.20
   3   3  -3  410.26   22.20
   3   3  -3  363.56   21.60
  -3   3   3  393.36   23.50
  -3   3   3  403.16   16.70
   3   3  -3  380.36   20.70
   2  -3  -3  282.97   12.30
   2  -3  -3  300.47   11.00
   2  -3  -3  282.57   14.00
   2  -3  -3  300.37   13.10
  -2  -3   3  274.47   10.00
   2  -3  -3  309.37   19.40
  -2  -3   3  296.37   20.70
  -2  -3   3  270.37   13.30
  -2  -3   3  272.97   16.90
  -2  -3   3  283.67   10.10
   2  -3  -3  282.97   10.70
   2   3  -3  288.67   17.50
   2   3  -3  284.97   11.40
  -2   3   3  296.97   10.10
  -2   3   3  293.57   13.00
  -2   3   3  337.37   21.30
   2   3  -3  285.97   18.40
  -2   3   3  289.57   12.00
  -2   3   3  282.17   16.20
  -2   3   3  305.57   12.20
   2   3  -3  295.07   17.30
  -2   3   3  272.97   11.60
   2   3  -3  286.07   11.10
   2   3  -3  284.07   13.10
   2   3  -3  281.37   16.00
   1  -3  -3 1228.58   34.30
   1  -3  -3 1244.78   36.60
   1  -3  -3 1206.88   44.50
   1  -3  -3 1278.37   37.40
   1  -3  -3 1211.08   41.10
  -1  -3   3 1221.28   40.90
  -1  -3   3 1272.17   38.20
   1  -3  -3 1253.07   35.80
  -1  -3   3 1271.07   34.40
  -1  -3   3 1172.08   34.10
   1  -3  -3 1276.37   34.50
   1   3  -3 1275.37   43.80
   1   3  -3 1156.28   40.80
   1   3  -3 1218.88   35.30
  -1   3   3 1256.77   35.90
   1   3  -3 1146.79   43.60
   1   3  -3 1264.97   35.10
  -1   3   3 1292.07   35.70
   1   3  -3 1215.28   36.40
   1   3  -3 1225.58   35.40
  -1   3   3 1255.17   45.10
  -1   3   3 1257.57   46.00
  -1   3   3 1258.87   35.60
   1   3  -3 1237.98   38.00
   1   3  -3 1213.68   43.20
  -1   3   3 1257.77   44.80
   0  -3   3  801.12   29.10
   0  -3  -3  817.12   33.30
   0  -3  -3  822.62   26.20
   0  -3   3  825.82   24.70
   0  -3  -3  824.72   35.30
   0  -3   3  780.82   24.40
   0  -3  -3  842.42   24.10
   0  -3  -3  835.02   24.20
   0  -3  -3  830.72   24.00
   0  -3  -3  839.62   28.70
   0  -3  -3  831.62   25.20
   0   3  -3  799.22   27.40
   0   3  -3  876.21   23.70
   0   3   3  845.32   25.40
   0   3  -3  796.12   28.90
   0   3   3  812.62   34.00
   0   3   3  872.61   35.20
   0   3  -3  813.12   25.40
   0   3  -3  847.02   25.60
   0   3   3  849.12   26.30
   0   3  -3  808.52   34.30
   0   3   3  823.72   24.30
   0   3   3  817.12   25.10
   0   3  -3  790.32   29.10
  -1  -3  -3  339.37   14.00
  -1  -3  -3  356.16   22.20
  -1  -3  -3  335.47   20.20
   1  -3   3  353.56   13.40
   1  -3   3  359.66   13.80
  -1  -3  -3  345.67   12.60
  -1  -3  -3  366.86   12.90
  -1  -3  -3  349.27   10.90
   1  -3   3  365.26   19.90
   1  -3   3  325.47   16.10
   1   3   3  408.36   23.50
  -1   3  -3  348.07   14.30
   1   3   3  362.66   14.30
  -1   3  -3  344.17   16.10
  -1   3  -3  339.77   10.30
   1   3   3  353.06   20.90
   1   3   3  348.27   14.10
   1   3   3  352.66   14.50
  -1   3  -3  349.07   14.20
  -1   3  -3  334.77   22.70
  -1   3  -3  356.16   21.70
  -2  -3  -3  238.38   10.80
   2  -3   3  247.78   13.40
  -2  -3  -3  250.97   11.00
   2  -3   3  243.48   11.70
  -2  -3  -3  265.27   12.20
   2  -3   3  227.78   12.10
  -2  -3  -3  238.08   16.80
  -2  -3  -3  232.68   17.60
   2  -3   3  236.68   19.30
  -2   3  -3  230.38   12.20
   2   3   3  276.27   12.60
  -2   3  -3  245.78   12.60
   2   3   3  259.17   18.10
  -2   3  -3  236.58   17.80
   2   3   3  250.57   11.90
   2   3   3  246.68   11.60
  -3  -3  -3   91.89   13.60
   3  -3   3   66.79    7.40
  -3  -3  -3   72.89    6.90
   3  -3   3   76.59   15.90
  -3  -3  -3   72.59    7.50
  -3  -3  -3   67.29    7.40
   3  -3   3   75.69    9.10
   3  -3   3   74.39    9.40
  -3  -3  -3   67.99   12.30
  -3   3  -3   78.89   13.90
   3   3   3  108.99   19.20
   3   3   3   80.89   13.40
   3   3   3   76.39    8.60
   3   3   3   66.89    7.10
  -3   3  -3   85.19   10.10
   3   3   3   82.79    8.50
  -3   3  -3   89.49   10.30
  -3   3  -3   93.29   10.40
   4  -3   3   10.10   10.60
  -4  -3  -3   15.30    5.60
   4  -3   3   12.00    5.90
  -4  -3  -3    8.00    7.00
  -4  -3  -3    4.90    9.30
   4  -3   3    4.80    5.30
  -4  -3  -3    3.30    9.30
  -4  -3  -3   13.20    5.30
   4  -3   3   -0.80    6.30
   4   3   3    7.10    4.90
  -4   3  -3   -9.70    4.50
   4   3   3    6.50   11.50
   4   3   3    6.40    6.90
  -4   3  -3   14.90    6.50
  -4   3  -3    9.20    9.30
   4   3   3   32.20   10.10
  -5  -3  -3   28.30   11.00
  -5  -3  -3   46.30    9.30
   5  -3   3   32.90    9.70
   5  -3   3   17.20    8.40
  -5  -3  -3   30.90    6.90
  -5  -3  -3   25.70   12.50
   5  -3   3   18.00   13.70
  -5  -3  -3   20.70   11.00
   5  -3   3   26.70    7.40
   5   3   3   32.80   14.80
   5   3   3   27.40    6.40
  -5   3  -3   28.70    7.70
  -5   3  -3   50.29   10.60
   5   3   3   14.50    9.00
   5   3   3   22.40    7.30
  -5   3  -3   26.70   14.50
  -5   3  -3   11.10   11.00
  -5   3  -3   26.90    8.20
  -6  -3  -3   48.20   10.70
   6  -3   3   25.80   18.70
   6  -3   3   34.70   10.60
  -6  -3  -3   32.90   14.00
  -6  -3  -3   45.90    8.30
   6   3   3   40.50   10.10
  -6   3  -3   46.20   10.80
  -6   3  -3   16.50    8.70
   6   3   3   49.10   16.40
  -7  -3  -3    2.50    7.70
   7  -3   3    4.00   16.40
  -7  -3  -3    2.00   12.30
   7  -3   3    8.30    9.30
  -7   3  -3   17.50    9.40
   7   3   3   26.70   18.80
   7   3   3    5.70    9.30
  -7   3  -3   22.00    9.30
   8  -3   3    0.60   18.10
  -8  -3  -3   13.50    7.60
   8  -3   3   27.50   11.20
  -8  -3  -3   -4.10   10.30
   8   3   3   15.50   17.40
   8   3   3   21.20   10.30
  -8   3  -3   15.30    9.00
   8   3   3    2.40   17.10
  -9  -3  -3   -0.30    6.70
  -9  -3  -3    9.10   12.80
   9  -3   3    6.00   10.20
  -9   3  -3    9.20    6.90
  -9   3  -3   -7.70    8.50
   9   3   3   23.60   19.60
   9   3   3   -6.70   15.60
   9   3   3   18.80   11.00
 -10  -3  -3    0.70   16.90
  10  -3   3    0.30   11.60
 -10   3  -3    3.30    9.30
  10   3   3   44.70   23.50
  10   3   3  -32.10   19.80
  12  -4  -3   12.30   11.00
 -12  -4   3   -1.20   11.70
 -12   4   3    9.80   12.00
  12   4  -3    4.80   23.10
 -12   4   3    2.80   27.90
  12   4  -3   10.80   10.90
  11  -4  -3    1.80    9.10
 -11  -4   3    1.10   11.40
 -11  -4   3   16.30   14.80
 -11  -4   3   -1.80   14.70
  11   4  -3    0.10   17.50
 -11   4   3   -2.20    8.80
 -11   4   3   -8.60   10.30
  11   4  -3    2.40    9.20
 -11   4   3   23.30   20.00
  10  -4  -3   -5.20    8.90
 -10  -4   3    1.30   11.40
 -10  -4   3   17.00   11.90
 -10  -4   3    3.40   11.20
  10   4  -3   35.40   19.50
 -10   4   3   21.80   11.00
 -10   4   3   21.40   22.00
  10   4  -3   19.10   13.00
  10   4  -3   -1.30    8.60
 -10   4   3   16.30   11.60
   9  -4  -3    6.50    8.80
  -9  -4   3    4.80   10.40
  -9  -4   3   18.80    8.30
  -9  -4   3   -3.90    8.50
  -9  -4   3   11.10   12.40
  -9  -4   3   11.50   10.70
   9   4  -3   -0.20   12.40
  -9   4   3   37.30   15.60
  -9   4   3   19.80   16.70
   9   4  -3    7.10   15.60
   9   4  -3   -0.40    7.60
  -9   4   3   13.30   10.40
   8  -4  -3   99.29   22.10
   8  -4  -3   69.79    9.90
  -8  -4   3   62.79   14.20
  -8  -4   3   85.69   18.60
  -8  -4   3   97.89   11.80
   8  -4  -3   64.09   11.20
  -8  -4   3  117.59   16.50
  -8   4   3   59.89   11.80
   8   4  -3   55.69   19.40
   8   4  -3   67.89   14.50
  -8   4   3   96.09   13.80
   8   4  -3   80.99   12.60
  -8   4   3   97.39   22.40
   7  -4  -3    7.20    7.00
  -7  -4   3   17.20   10.70
  -7  -4   3    4.60    8.30
  -7  -4   3    8.00   11.40
  -7  -4   3   17.20    8.90
  -7  -4   3    8.70    5.30
  -7  -4   3    4.10    5.10
   7  -4  -3   -2.40    6.70
   7  -4  -3   14.40    5.90
  -7   4   3    8.20    7.10
   7   4  -3    4.80    7.40
   7   4  -3    3.10    5.50
  -7   4   3   24.70   10.00
  -7   4   3   22.60    8.40
   7   4  -3    8.60    8.30
  -7   4   3   -0.40    7.20
  -7   4   3   -3.60   10.80
   7   4  -3   -4.60   10.70
  -6  -4   3   19.10    9.70
   6  -4  -3    5.50    5.70
  -6  -4   3    4.50    4.40
   6  -4  -3   -0.30    4.90
  -6  -4   3    0.20    6.90
  -6  -4   3    1.80    4.10
  -6  -4   3    4.00    7.90
   6  -4  -3    8.60    4.90
   6  -4  -3    5.80    6.00
   6   4  -3    8.50    5.10
  -6   4   3   14.80    7.80
  -6   4   3    2.50    5.70
   6   4  -3   10.00    6.20
  -6   4   3    0.70   10.70
   6   4  -3    5.40    6.90
   6   4  -3    7.90    5.50
  -6   4   3    8.70    5.40
  -6   4   3   11.40    6.30
   6   4  -3    4.30   10.20
  -5  -4   3  218.98    9.20
  -5  -4   3  208.38    9.10
  -5  -4   3  217.38   11.70
  -5  -4   3  230.88   14.20
  -5  -4   3  212.68   17.60
   5  -4  -3  197.48   13.00
  -5  -4   3  210.98   18.50
   5  -4  -3  225.88   10.80
   5  -4  -3  211.78   13.40
   5  -4  -3  213.38   11.50
  -5  -4   3  182.68   18.10
  -5   4   3  232.28   21.10
   5   4  -3  192.28   17.80
   5   4  -3  210.98   12.60
  -5   4   3  212.18   12.10
   5   4  -3  200.18   11.50
  -5   4   3  226.08   12.80
   5   4  -3  193.98   10.90
   5   4  -3  188.08   11.30
   5   4  -3  215.98   20.50
   5   4  -3  200.68   11.50
  -5   4   3  201.98   12.70
   4  -4  -3  319.77   14.80
  -4  -4   3  322.97   12.90
  -4  -4   3  326.57   10.90
  -4  -4   3  308.57   10.70
  -4  -4   3  340.07   17.10
  -4  -4   3  334.27   22.00
   4  -4  -3  337.77   16.60
  -4  -4   3  325.47   23.00
  -4  -4   3  321.87   21.40
   4  -4  -3  312.67   15.50
   4  -4  -3  339.17   13.20
   4   4  -3  311.07   14.40
  -4   4   3  347.57   24.30
   4   4  -3  320.57   13.50
   4   4  -3  319.77   13.30
   4   4  -3  299.17   15.20
   4   4  -3  301.77   20.70
   4   4  -3  327.17   20.70
   4   4  -3  306.97   22.40
  -4   4   3  330.57   13.00
  -4   4   3  303.47   15.90
   4   4  -3  326.27   13.40
  -4   4   3  320.37   14.20
   4   4  -3  319.07   13.10
   4   4  -3  304.67   14.00
  -4   4   3  335.17   16.70
  -4   4   3  320.67   14.70
  -3  -4   3  179.98   12.60
  -3  -4   3  154.18   15.50
   3  -4  -3  180.88   11.10
  -3  -4   3  169.78   14.90
   3  -4  -3  173.78   11.10
   3  -4  -3  170.48    7.90
   3  -4  -3  171.98    8.20
  -3  -4   3  151.18   17.40
   3  -4  -3  171.38   10.50
   3   4  -3  175.58    8.90
   3   4  -3  167.08   11.90
  -3   4   3  176.38    9.90
  -3   4   3  156.98   12.10
   3   4  -3  161.88    8.40
   3   4  -3  159.18    9.20
  -3   4   3  179.18    9.50
  -3   4   3  167.18   11.70
  -3   4   3  189.78   11.20
   3   4  -3  171.58   15.00
   3   4  -3  177.08   16.80
  -3   4   3  177.58    8.60
   3   4  -3  141.29   16.30
   2  -4  -3   15.30    9.90
  -2  -4   3   23.00    8.50
  -2  -4   3    5.20    6.40
  -2  -4   3    0.90    6.80
   2  -4  -3    8.80    2.90
   2  -4  -3    7.80    2.90
   2  -4  -3    3.30    4.40
   2  -4  -3    0.50    5.10
   2  -4  -3    7.30    6.60
  -2   4   3    3.00    4.50
   2   4  -3   11.10    7.60
   2   4  -3   -0.80    3.30
  -2   4   3    9.60    4.40
  -2   4   3   -2.40    9.40
  -2   4   3    3.00    5.10
   2   4  -3   -4.80    6.10
   2   4  -3    4.30    3.00
  -2   4   3    8.50    4.90
  -2   4   3    2.90    4.00
   2   4  -3    0.50    5.50
   2   4  -3    7.20    7.90
  -2   4   3   10.40    7.10
   2   4  -3    7.90    3.90
   2   4  -3    0.90    3.40
   2   4  -3    6.00    3.50
   2   4  -3    2.20    7.20
   1  -4  -3  152.28   10.50
  -1  -4   3  145.19   11.10
   1  -4  -3  133.59    8.90
   1  -4  -3  127.19    7.60
   1  -4  -3  126.09   14.10
   1  -4  -3  143.19    8.60
   1  -4  -3  145.79   12.70
   1  -4  -3  133.89    4.90
  -1  -4   3  141.49   12.80
  -1   4   3  132.49    8.70
   1   4  -3  137.49    7.70
   1   4  -3  138.19    7.40
   1   4  -3  123.49   14.00
   1   4  -3  151.98   12.90
  -1   4   3  125.39    7.40
   1   4  -3  144.59   14.40
   1   4  -3  135.59   14.00
   1   4  -3  135.89    7.60
  -1   4   3  137.49    7.90
  -1   4   3  137.29   10.60
   1   4  -3  123.49   10.10
  -1   4   3  136.19   16.40
  -1   4   3  161.68   16.30
  -1   4   3  124.39   12.50
   1   4  -3  117.39    8.90
  -1   4   3  131.89    8.20
   0  -4   3  112.49   10.50
   0  -4  -3  132.69   11.30
   0  -4  -3  124.79    7.10
   0  -4  -3  139.89   13.80
   0  -4  -3  121.49    4.70
   0  -4  -3  149.69   13.90
   0  -4   3  119.79    6.10
   0  -4   3  123.59    5.80
   0  -4  -3  116.79    9.20
   0  -4  -3  131.99    8.30
   0   4  -3  119.29   13.90
   0   4  -3  133.59    8.00
   0   4   3  135.59    7.40
   0   4  -3  122.09    6.60
   0   4   3  127.69    7.60
   0   4   3  116.29   13.60
   0   4   3  138.99   15.70
   0   4  -3  135.69   10.80
   0   4   3  118.99    8.10
   0   4  -3  114.49   10.70
   0   4   3  124.09    7.20
   0   4  -3  122.19    7.60
   1  -4   3  122.79    7.50
  -1  -4  -3  124.59    9.20
  -1  -4  -3  120.89    5.60
  -1  -4  -3  114.99   13.30
  -1  -4  -3  136.49    9.50
  -1  -4  -3  125.19   12.10
  -1  -4  -3  133.49    6.00
  -1  -4  -3  152.48   14.70
   1  -4   3  129.69   10.20
  -1  -4  -3  119.79    5.70
  -1  -4  -3  137.09   14.40
   1  -4   3  125.89    7.00
   1   4   3  130.69    6.00
  -1   4  -3  123.59   12.10
   1   4   3  143.49    8.60
  -1   4  -3  122.59    8.30
  -1   4  -3  126.69   10.00
   1   4   3  144.19   15.80
  -1   4  -3  118.99   10.00
  -1   4  -3  119.29    5.70
   1   4   3  124.29   10.00
  -1   4  -3  130.49    8.60
  -2  -4  -3  213.58   16.30
  -2  -4  -3  168.78   16.90
  -2  -4  -3  214.88    8.90
   2  -4   3  208.98   10.60
   2  -4   3  202.98   11.10
   2  -4   3  220.38   11.80
  -2  -4  -3  241.98    9.60
  -2  -4  -3  224.88   12.70
  -2  -4  -3  221.48   17.90
  -2  -4  -3  224.38   16.60
  -2  -4  -3  215.28   11.70
   2   4   3  254.67   17.90
   2   4   3  241.38   20.70
   2   4   3  233.78   11.60
  -2   4  -3  227.68   13.90
   2   4   3  225.48   11.50
  -2   4  -3  225.58   12.00
   2   4   3  225.88   11.10
  -2   4  -3  208.68   11.40
  -2   4  -3  228.18   17.20
  -3  -4  -3   37.90    8.10
   3  -4   3   41.00    7.70
  -3  -4  -3   29.60   10.60
  -3  -4  -3   41.80   10.50
  -3  -4  -3   38.20    6.70
   3  -4   3   29.90    5.80
   3  -4   3   46.00    7.00
  -3  -4  -3   41.20    6.00
  -3  -4  -3   60.69   17.00
   3   4   3   36.50   10.50
   3   4   3   27.40    7.30
   3   4   3   43.50    6.90
   3   4   3   51.19    7.20
  -3   4  -3   39.90   11.30
  -3   4  -3   20.30    6.70
   3   4   3   67.39   15.30
  -3   4  -3   40.80    7.40
  -3   4  -3   44.00    8.00
  -4  -4  -3   28.90   10.70
  -4  -4  -3   27.50    5.80
  -4  -4  -3   30.70   12.80
   4  -4   3   25.50    7.10
   4  -4   3   34.10    8.50
  -4  -4  -3   37.70    7.90
  -4  -4  -3   49.20   12.50
  -4  -4  -3   32.30    6.50
   4  -4   3   32.00    7.00
   4   4   3   39.30   11.40
  -4   4  -3   32.10    7.50
   4   4   3   16.50   11.90
   4   4   3   35.70    8.40
  -4   4  -3   28.50   11.90
   4   4   3   34.90    6.90
  -4   4  -3   23.30    7.40
   5  -4   3   35.20    8.40
   5  -4   3   23.80    9.10
  -5  -4  -3   24.10   13.90
  -5  -4  -3   43.00   15.40
  -5  -4  -3   41.10    8.70
  -5  -4  -3   44.00    7.70
   5   4   3   36.70    8.20
  -5   4  -3   39.60    9.60
   5   4   3   51.69   10.80
   5   4   3   58.39   17.60
   5   4   3   30.80   10.00
  -5   4  -3   47.70   10.00
  -6  -4  -3   14.90    8.30
  -6  -4  -3   11.60   12.80
   6  -4   3    1.80    8.30
   6   4   3    2.20   15.40
   6   4   3    5.00    9.20
  -6   4  -3   24.40    9.30
  -6   4  -3   21.00    8.80
  -7  -4  -3   -3.70   10.90
   7  -4   3   49.40   11.30
  -7  -4  -3   32.00    9.40
  -7   4  -3   23.20    9.80
  -7   4  -3   45.30   17.80
   7   4   3   64.99   19.90
   7   4   3   32.50   13.90
   8  -4   3    9.00    9.40
  -8  -4  -3   13.40   17.60
  -8   4  -3    7.30    9.50
   8   4   3    6.40   19.00
   8   4   3    9.10    9.60
  -8   4  -3   33.00   10.70
   8   4   3   47.80   18.00
  -9  -4  -3    1.10   15.30
   9  -4   3   -1.40    9.50
   9   4   3   18.40   12.00
   9   4   3   -2.50   18.80
  -9   4  -3   21.10    9.10
  -9   4  -3    0.10   10.00
   9   4   3  -12.00   20.00
 -10  -4  -3   17.90   19.20
  10  -4   3   -6.50   11.80
  10   4   3   26.70   14.20
 -10   4  -3   -3.60   13.60
 -10   4  -3   11.70    9.30
 -12  -5   3   -5.20   11.80
 -12  -5   3  -16.00   15.80
 -12   5   3   -0.80    7.40
 -12   5   3   -9.60   11.60
  12   5  -3   30.40   16.20
  12   5  -3   12.60   23.80
 -12   5   3   24.40   31.00
 -11  -5   3    9.00   11.20
  11  -5  -3   -6.20    8.80
 -11  -5   3   19.20   15.90
 -11  -5   3   14.90   20.60
 -11   5   3    4.80    9.90
 -11   5   3   -9.90   18.90
  11   5  -3    5.60   21.30
  11   5  -3    1.50    9.60
 -11   5   3   -1.60   10.70
 -10  -5   3   17.10   14.70
 -10  -5   3    2.10   14.90
  10  -5  -3   13.60   10.10
 -10   5   3   15.80   11.20
  10   5  -3    9.80   17.00
  10   5  -3    9.40    9.80
 -10   5   3   14.70    9.60
 -10   5   3   -2.20   18.20
  -9  -5   3    3.80   10.70
  -9  -5   3   -6.80   10.70
   9  -5  -3   -8.50    6.30
  -9  -5   3    0.70   11.50
  -9   5   3    3.90    8.00
  -9   5   3    8.20    9.20
   9   5  -3   12.00   14.30
   9   5  -3    9.60    8.20
  -9   5   3   -0.90   18.10
  -8  -5   3   16.30   11.10
   8  -5  -3   -0.20    7.00
  -8  -5   3    9.50   12.70
  -8  -5   3   12.90   10.80
  -8   5   3   14.30   16.90
  -8   5   3   25.20    9.60
   8   5  -3   10.10    8.10
  -8   5   3   12.60    9.20
   8   5  -3    7.50   14.60
   8   5  -3   23.40   11.00
  -7  -5   3   57.29   18.00
  -7  -5   3   37.40   12.40
  -7  -5   3   50.09   13.10
   7  -5  -3   79.49   10.70
  -7  -5   3   63.19    7.90
  -7   5   3   47.00   10.20
   7   5  -3   54.89    9.80
   7   5  -3   66.69   11.20
   7   5  -3   59.69   12.40
   7   5  -3   56.79   17.10
  -7   5   3   87.79   21.50
  -7   5   3   73.99   18.50
  -7   5   3   96.39   13.60
   7   5  -3   59.99   13.10
   6  -5  -3   17.00    7.10
  -6  -5   3   35.40   10.50
  -6  -5   3   30.80   14.20
  -6  -5   3   20.80    9.80
  -6  -5   3   26.40   10.40
   6   5  -3   34.90   12.90
  -6   5   3   29.00    8.90
   6   5  -3   14.90    7.50
  -6   5   3   19.90    6.20
  -6   5   3   41.20   17.70
   6   5  -3   26.90    6.70
   6   5  -3   20.90    7.60
  -6   5   3   19.80    8.00
  -6   5   3   13.50    9.90
   6   5  -3   14.00    6.40
  -5  -5   3   18.60    8.70
   5  -5  -3   32.20    7.50
  -5  -5   3   22.20    8.60
  -5  -5   3   28.30   13.30
  -5  -5   3   15.70    5.40
   5  -5  -3   27.60    5.50
  -5   5   3   27.60    5.90
  -5   5   3   30.50    8.00
   5   5  -3   30.90    6.40
  -5   5   3   31.80    7.20
  -5   5   3   25.90    6.50
  -5   5   3   34.50    8.70
   5   5  -3   25.20    6.40
   5   5  -3   17.30    6.10
   5   5  -3   45.10   13.90
   5   5  -3   25.10    6.50
  -5   5   3   41.60   15.60
  -4  -5   3   53.79   25.10
   4  -5  -3   68.29    8.80
  -4  -5   3   79.79   14.00
   4  -5  -3   73.79    9.00
  -4  -5   3   96.49   15.40
  -4  -5   3  103.99   13.00
   4  -5  -3   75.59    5.80
   4   5  -3   74.39    7.00
  -4   5   3   82.69   10.80
  -4   5   3   65.89    9.30
   4   5  -3   63.59    7.10
   4   5  -3   80.29   14.30
  -4   5   3  102.29   18.80
   4   5  -3   84.39    8.60
   4   5  -3   92.09   15.20
   4   5  -3   63.69    7.80
  -4   5   3   76.69    7.20
  -4   5   3   87.19   10.20
   4   5  -3   70.19    6.50
  -4   5   3   74.19    8.20
  -4   5   3   76.39    7.70
   4   5  -3   64.99    7.70
  -3  -5   3   58.49    9.80
  -3  -5   3   65.09   12.00
   3  -5  -3   62.19    7.80
  -3  -5   3   77.69   13.60
   3  -5  -3   62.09    8.40
  -3  -5   3   44.80   13.50
   3  -5  -3   63.99    9.20
   3   5  -3   66.29   13.30
   3   5  -3   72.29   14.70
   3   5  -3   79.69   11.20
   3   5  -3   61.99    5.70
  -3   5   3   62.69    9.50
   3   5  -3   48.80   10.40
  -3   5   3   55.79    8.00
  -3   5   3   65.99    7.40
  -3   5   3   80.19   17.10
  -3   5   3   87.99    8.50
  -3   5   3   76.79   10.90
   3   5  -3   61.49    9.10
  -3   5   3   58.49    6.40
   3   5  -3   51.89    5.90
   3   5  -3   60.39    7.80
   3   5  -3   61.59    6.00
   2  -5  -3   74.19    7.90
   2  -5  -3  108.69   10.50
  -2  -5   3   91.89   11.00
  -2  -5   3  102.29   14.60
   2  -5  -3   95.89   15.70
   2  -5  -3   82.59   11.00
   2   5  -3   81.69    7.30
  -2   5   3   77.59    7.10
  -2   5   3   80.99   15.30
   2   5  -3   76.79   12.50
  -2   5   3   81.79    8.70
   2   5  -3   77.59    8.10
   2   5  -3   84.69   13.20
   2   5  -3   71.49    5.80
   2   5  -3   96.69   13.90
  -2   5   3   90.69    6.80
  -2   5   3   85.29   10.70
   2   5  -3   74.69   11.50
  -2   5   3   85.59   10.20
  -2   5   3   81.39    6.90
   2   5  -3   75.09    5.90
  -2   5   3   66.49   14.60
   2   5  -3   67.79    6.90
  -1  -5   3   25.10    8.40
   1  -5  -3   26.60    9.30
   1  -5  -3   31.50    9.60
  -1  -5   3   40.00    8.90
   1  -5  -3   11.70    5.90
   1  -5  -3   14.50    4.50
   1  -5  -3   31.50    5.80
   1   5  -3   29.90    4.90
  -1   5   3   27.70    5.10
   1   5  -3   23.50    4.60
   1   5  -3   16.80    6.50
   1   5  -3   22.20    4.60
   1   5  -3   22.50    6.50
   1   5  -3   16.80    8.10
   1   5  -3   30.20    8.40
  -1   5   3   18.20    4.30
  -1   5   3   10.90    7.00
  -1   5   3   25.80    6.10
   1   5  -3   17.60    8.00
  -1   5   3   26.80   11.30
  -1   5   3   19.10    5.20
   0  -5  -3  102.59   16.10
   0  -5  -3  127.79   17.10
   0  -5  -3   95.59    8.10
   0  -5  -3  100.19    6.80
   0  -5  -3  102.39    8.70
   0  -5   3  103.79   10.10
   0  -5  -3  101.69   12.40
   0   5   3  134.99   19.10
   0   5  -3   95.99    9.80
   0   5   3   98.79    6.50
   0   5  -3   94.09    6.60
   0   5  -3   89.09    9.60
   0   5  -3  106.79   14.70
   0   5   3   81.89    7.90
   0   5  -3  112.29   15.60
   0   5   3  103.79    7.00
   0   5  -3   97.59    6.90
   0   5  -3   86.89    6.90
   0   5  -3  102.49   10.80
   0   5   3   94.39    7.30
   0   5   3  125.59   15.40
  -1  -5  -3    4.30    5.90
  -1  -5  -3   -4.00    4.50
  -1  -5  -3   -0.50    7.70
  -1  -5  -3    4.80    5.20
   1  -5   3    2.70    2.20
   1  -5   3    3.90    4.80
  -1  -5  -3   14.00   10.00
  -1  -5  -3   11.20    7.70
  -1   5  -3    1.10    3.90
  -1   5  -3    9.90    5.80
   1   5   3    6.90    3.20
   1   5   3   10.10   10.60
   1   5   3    2.30    4.00
  -1   5  -3    7.80    4.40
  -1   5  -3   15.10    8.50
  -1   5  -3    7.00    7.90
   1   5   3   -3.80    7.20
   1   5   3   11.20    4.40
  -1   5  -3    4.60    2.90
  -2  -5  -3   40.10   10.00
  -2  -5  -3   28.50    7.70
  -2  -5  -3   12.20    8.20
   2  -5   3   31.10    4.80
  -2  -5  -3    9.80    8.50
   2  -5   3   36.20    6.40
  -2  -5  -3   21.10    7.80
   2  -5   3   37.10    5.40
  -2   5  -3   30.20    6.50
   2   5   3   20.90    5.10
  -2   5  -3   19.10    7.10
   2   5   3   19.20    5.80
  -2   5  -3   32.30    6.60
   2   5   3   32.50    9.60
   2   5   3   53.29   15.00
  -2   5  -3   39.10   10.60
  -3  -5  -3   95.39   18.30
   3  -5   3   80.69    7.90
  -3  -5  -3  111.89   15.20
  -3  -5  -3   77.49    9.80
  -3  -5  -3   65.49    4.50
  -3  -5  -3   83.79    5.10
  -3  -5  -3  127.59   13.90
   3  -5   3   82.59    7.20
  -3  -5  -3  112.29   21.10
  -3  -5  -3   97.19   15.50
  -3   5  -3   73.09    8.10
   3   5   3   81.59   14.30
   3   5   3   77.89    7.60
  -3   5  -3   66.09   10.10
   3   5   3  108.59   20.80
  -3   5  -3   82.09   15.30
  -3   5  -3  101.29   11.40
   3   5   3   80.29   13.70
  -4  -5  -3   16.00    5.10
  -4  -5  -3   30.80   10.90
  -4  -5  -3   12.50    9.10
  -4  -5  -3   18.90   11.60
   4  -5   3    4.80    5.90
  -4  -5  -3   19.70    7.80
  -4  -5  -3    7.70   13.60
  -4  -5  -3    3.10    9.30
   4  -5   3    4.20    5.10
   4   5   3   11.60    9.30
  -4   5  -3   19.10    7.70
  -4   5  -3    3.10   10.00
   4   5   3   27.30   13.50
  -4   5  -3   10.70    7.10
   4   5   3   15.40    7.70
   4   5   3   17.00    5.90
  -5  -5  -3   20.40    7.50
  -5  -5  -3   23.20   13.60
  -5  -5  -3   17.00   10.50
   5  -5   3   18.40    8.20
   5  -5   3   33.20    8.40
  -5  -5  -3   26.70   10.80
   5   5   3   12.40    9.30
  -5   5  -3   10.90    8.20
   5   5   3   13.50    8.60
   5   5   3   16.20    6.60
   5   5   3   19.10   13.10
  -5   5  -3    0.50    6.80
  -6  -5  -3    8.80   11.90
  -6  -5  -3   21.90   14.20
  -6  -5  -3   23.50   13.00
   6  -5   3    7.10    7.80
   6   5   3    7.50   15.90
  -6   5  -3    6.80    7.70
   6   5   3   12.90    8.70
  -6   5  -3  -12.90   12.30
  -7  -5  -3   12.10   14.60
  -7  -5  -3  -13.50   11.40
   7  -5   3    4.40    8.60
  -7  -5  -3   15.50   16.10
   7   5   3   13.30   14.50
   7   5   3   17.20   17.50
   7   5   3   -5.20   16.80
  -7   5  -3    8.90    9.60
  -7   5  -3   18.00    9.70
  -8  -5  -3    4.20   14.00
   8  -5   3   29.70   11.30
  -8  -5  -3   -5.20   16.20
  -8  -5  -3   30.10   14.80
   8   5   3   -6.70    9.10
   8   5   3    1.40   16.50
  -8   5  -3    8.30    9.50
   8   5   3   18.10   18.60
  -8   5  -3    6.20    9.30
  -9  -5  -3   18.50   16.90
   9  -5   3   -6.30   12.40
  -9  -5  -3   -2.70   14.50
   9   5   3    4.60   20.40
  -9   5  -3    4.70    9.80
   9   5   3  -10.10   17.10
   9   5   3   17.30   12.10
  -9   5  -3    8.70   11.50
 -11  -6   3   -6.80   15.00
 -11  -6   3   10.50   12.00
 -11   6   3    1.60   11.00
 -11   6   3   -2.50   14.70
  11   6  -3   10.00    9.90
 -11   6   3   12.60   28.50
 -10  -6   3   18.50   17.20
 -10  -6   3    0.50   10.70
 -10  -6   3   14.20   13.10
  10   6  -3  -16.50   15.10
 -10   6   3  -12.00   19.30
  10   6  -3   -3.70    8.00
 -10   6   3    7.80    9.80
 -10   6   3   -4.10    9.60
  -9  -6   3   -7.60   13.40
  -9  -6   3   -1.50   12.50
  -9  -6   3   -0.40   11.30
  -9   6   3    3.00    8.70
  -9   6   3   19.80   19.40
  -9   6   3    9.80    9.30
   9   6  -3    5.60    8.70
   9   6  -3   -2.50   14.40
  -8  -6   3   15.70   13.90
  -8  -6   3   26.20   15.10
   8  -6  -3   14.40    8.00
  -8  -6   3   16.70   11.90
  -8   6   3   28.00   16.30
   8   6  -3    2.10    7.30
   8   6  -3    1.40   14.30
  -8   6   3   10.50    9.40
  -8   6   3   19.10    9.20
  -7  -6   3    7.00   12.70
  -7  -6   3   -1.30    9.70
   7  -6  -3   10.90    6.20
  -7  -6   3    0.20   10.20
  -7   6   3    2.50    7.10
   7   6  -3    4.80   14.00
  -7   6   3   26.80   18.10
   7   6  -3   19.50    8.20
  -7   6   3    3.80    7.40
   6  -6  -3   20.80    6.20
  -6  -6   3    7.00    9.40
  -6  -6   3   24.20   11.50
   6  -6  -3    5.70    7.10
  -6  -6   3   -7.90   14.00
   6   6  -3    8.70   12.70
   6   6  -3    5.60    7.60
  -6   6   3    1.90    6.90
   6   6  -3   13.80    7.80
  -6   6   3   56.89   18.60
  -6   6   3   -4.10    7.70
   6   6  -3   -1.60    6.10
  -6   6   3    9.90    6.70
   5  -6  -3   82.49    6.50
  -5  -6   3   95.29   14.20
   5  -6  -3  100.69   10.40
  -5  -6   3  141.69   28.20
  -5  -6   3  101.59   21.30
   5  -6  -3   99.89   10.30
  -5   6   3  136.19   13.50
   5   6  -3   88.99   10.00
  -5   6   3  112.29   22.40
   5   6  -3   79.49   14.70
   5   6  -3   84.19   17.90
  -5   6   3  101.69   12.90
  -5   6   3   94.79    9.30
   5   6  -3   79.59    7.70
  -5   6   3   76.19   10.30
   5   6  -3   89.29    9.70
   5   6  -3   73.89   10.00
  -4  -6   3   28.20   11.60
   4  -6  -3   35.60    9.30
   4  -6  -3   24.60    7.20
  -4  -6   3   32.70   12.90
  -4  -6   3   34.20   10.80
   4   6  -3   17.00    5.90
  -4   6   3   22.40    8.40
  -4   6   3   31.60    7.30
   4   6  -3   30.70    7.70
  -4   6   3   30.90    6.90
   4   6  -3   31.70    6.00
   4   6  -3    7.10    7.90
  -4   6   3   32.50    6.20
  -4   6   3   26.00    7.90
   4   6  -3   35.10    6.30
   4   6  -3   33.80    7.00
   4   6  -3   16.40   11.60
   4   6  -3   28.40    6.90
  -4   6   3   48.90   15.30
  -4   6   3   18.10    7.30
   3  -6  -3    4.20    4.70
  -3  -6   3    2.70   11.20
   3  -6  -3    9.00    5.40
  -3  -6   3   13.80    9.50
  -3  -6   3    4.30    8.20
  -3   6   3   -1.50   10.50
  -3   6   3   13.20    6.90
   3   6  -3    5.40    8.40
  -3   6   3    6.70    7.00
   3   6  -3    8.60    5.50
   3   6  -3    5.60    4.20
   3   6  -3    1.60    6.20
  -3   6   3    6.30    5.40
  -3   6   3    2.80    4.00
  -3   6   3    5.60    4.80
   3   6  -3    5.20    3.70
   3   6  -3    4.20    8.40
  -3   6   3   10.60    5.40
  -2  -6   3   50.79   11.30
   2  -6  -3   29.60    7.10
   2  -6  -3   59.89   15.10
   2  -6  -3   53.19    7.70
  -2  -6   3   78.89   12.20
   2   6  -3   61.49    9.00
  -2   6   3   61.19   14.40
  -2   6   3   45.40   14.80
  -2   6   3   50.29   10.20
  -2   6   3   69.19    8.20
   2   6  -3   47.00    5.00
   2   6  -3   49.99   10.60
  -2   6   3   66.99    7.30
  -2   6   3   48.00    9.70
   2   6  -3   67.29    7.90
   2   6  -3   48.80    5.30
  -2   6   3   50.89    7.90
  -1  -6   3   94.69   12.60
   1  -6  -3   70.59    8.10
   1  -6  -3   80.19    9.70
   1  -6  -3   43.90    8.30
   1  -6  -3   70.49    7.30
   1   6  -3   79.09    6.80
  -1   6   3   78.09    6.50
  -1   6   3   72.09    8.10
  -1   6   3   71.09   11.80
   1   6  -3   70.09    5.80
   1   6  -3   82.59   10.90
  -1   6   3   70.19    6.00
  -1   6   3   78.89    7.90
   1   6  -3   79.29   15.00
   1   6  -3   73.89    5.90
  -1   6   3  107.19   17.00
   1   6  -3   81.79   12.10
  -1   6   3   76.59   15.10
   0  -6  -3    9.30    8.40
   0  -6  -3    3.20    5.00
   0  -6  -3   15.30    9.20
   0  -6  -3    0.60    6.60
   0  -6   3   16.10    8.40
   0  -6  -3    3.70    5.20
   0   6  -3   -0.40    2.90
   0   6   3    5.80    4.20
   0   6   3   12.90   10.70
   0   6  -3    6.70    7.10
   0   6   3    1.90    3.40
   0   6  -3    1.90    3.90
   0   6   3    3.30    4.00
   0   6  -3   16.90    7.00
   0   6  -3    8.00    7.70
   0   6   3   15.80    9.30
  -1  -6  -3   14.10    6.40
  -1  -6  -3   20.60   12.10
  -1  -6  -3   30.50   10.80
  -1  -6  -3   21.20    7.60
   1  -6   3   17.30    6.50
  -1  -6  -3   10.80    8.10
   1   6   3   16.60    5.50
   1   6   3   10.20    4.00
  -1   6  -3   25.70    9.50
  -1   6  -3   15.00    4.00
  -1   6  -3   23.80    5.70
   1   6   3   21.50   12.80
  -1   6  -3   10.80    6.80
  -1   6  -3   11.50    6.10
   1   6   3   17.20    5.20
  -1   6  -3   13.60    4.90
  -1   6  -3   15.20    8.10
   1   6   3    9.30    7.90
  -2  -6  -3   24.40   10.10
  -2  -6  -3   37.90   10.50
  -2  -6  -3   25.90   12.20
  -2  -6  -3   11.30    6.20
  -2  -6  -3    0.70   11.30
  -2  -6  -3   28.40    8.20
  -2   6  -3    9.40    6.50
   2   6   3   16.40    5.30
   2   6   3   18.90    6.30
   2   6   3   33.50   13.60
   2   6   3   69.49   21.40
  -2   6  -3   16.90    6.00
  -2   6  -3   30.90    9.70
   3  -6   3   43.20    6.40
  -3  -6  -3   26.40    7.70
  -3  -6  -3   68.29   13.60
  -3  -6  -3   63.19   16.00
  -3  -6  -3   41.30   12.50
  -3  -6  -3   38.10   10.60
  -3  -6  -3   21.60   13.00
   3   6   3   56.59   12.10
   3   6   3   68.79   17.50
  -3   6  -3   31.40    8.70
  -3   6  -3   70.39   10.50
   3   6   3   37.70    7.00
  -3   6  -3   45.20    8.60
  -3   6  -3   39.10   14.00
  -4  -6  -3   34.30   10.60
  -4  -6  -3   34.90    9.40
  -4  -6  -3   54.89   16.40
   4  -6   3   38.30    7.70
  -4  -6  -3   23.60   12.00
  -4   6  -3   54.59    9.70
  -4   6  -3   51.99   10.80
   4   6   3   37.60    9.80
  -4   6  -3   18.90   20.50
   4   6   3   33.50   10.40
   4   6   3   29.90   16.60
   4   6   3   24.60    6.90
  -5  -6  -3   55.29   10.30
   5  -6   3   36.60    8.90
  -5  -6  -3   45.20   12.70
  -5  -6  -3   52.49   16.30
  -5  -6  -3   46.90   13.00
   5   6   3   38.60   10.10
   5   6   3   61.69   19.50
  -5   6  -3   66.09   11.50
  -6  -6  -3   17.60   11.70
  -6  -6  -3   20.60   15.00
  -6  -6  -3   16.00   14.00
   6   6   3   15.70    9.40
  -6   6  -3   17.10   12.80
  -6   6  -3   13.60    8.00
  -7  -6  -3    9.90   15.80
  -7  -6  -3   28.10   16.60
  -7  -6  -3    8.00   16.60
   7   6   3    2.30   16.90
  -7   6  -3   18.80    9.90
   7   6   3   38.70   19.70
   7   6   3   15.10   10.20
  -7   6  -3   17.70    8.90
  -8  -6  -3   11.20   15.00
  -8  -6  -3   13.80   11.40
  -8  -6  -3   -4.70   14.70
  -8   6  -3   17.30   11.30
   8   6   3   24.90   18.00
  -8   6  -3    7.30    9.50
   8   6   3    6.20    9.70
   8   6   3   -2.10   18.70
  -9  -6  -3   -9.40   10.70
  -9  -6  -3   19.30   15.70
   9   6   3   -9.40   19.40
   9   6   3    6.30   10.70
   9   6   3    6.30   21.30
  -9   6  -3   -4.30   10.40
 -11  -7   3    0.00   12.80
 -11  -7   3   -7.20   15.90
 -11   7   3   30.70   13.80
 -11   7   3   55.19   30.90
 -11   7   3    0.00   12.60
  11   7  -3  -12.40   18.90
 -10  -7   3   15.80   11.90
 -10  -7   3    1.50   13.90
 -10   7   3    8.90   21.30
 -10   7   3   11.90   11.20
 -10   7   3   -6.20    8.20
  10   7  -3  -25.00   14.70
  -9  -7   3   11.10   11.20
  -9  -7   3    7.50   14.60
  -9  -7   3   17.20   13.50
  -9   7   3   17.50    8.90
   9   7  -3   12.50   17.60
  -9   7   3   28.10   20.90
  -9   7   3   13.90   11.30
   9   7  -3    0.60   12.90
   8  -7  -3    1.10    7.90
  -8  -7   3   -2.90   10.00
  -8  -7   3   28.90   15.60
  -8  -7   3   30.10   13.70
   8   7  -3    9.70   14.90
   8   7  -3   19.20    8.70
  -8   7   3   11.50    8.10
  -8   7   3   15.60   20.20
  -8   7   3   34.70   14.00
   7  -7  -3   16.70    7.70
  -7  -7   3   -5.20   12.10
  -7  -7   3   18.70   10.30
  -7  -7   3    6.50    9.30
   7   7  -3   19.60    8.00
   7   7  -3   23.00   14.20
  -7   7   3   10.70    7.30
  -7   7   3   36.60   18.10
  -7   7   3   30.40    9.90
   6  -7  -3    9.70    7.30
  -6  -7   3    7.70   13.50
  -6  -7   3    3.90    9.70
  -6  -7   3    8.00   13.30
  -6   7   3    8.80    6.80
   6   7  -3    7.10    6.60
   6   7  -3   -6.80   11.80
  -6   7   3   12.40    8.30
  -6   7   3    8.50    8.00
  -5  -7   3   22.80   10.20
  -5  -7   3   25.40   10.90
  -5  -7   3   21.50   15.30
   5  -7  -3   18.00    7.90
  -5   7   3   24.70   17.30
  -5   7   3   13.10    7.40
  -5   7   3   21.20    8.50
  -5   7   3   20.70    7.10
  -5   7   3   20.70    8.30
   5   7  -3   27.30   13.40
   5   7  -3   16.70    6.90
   5   7  -3    6.40   11.30
  -4  -7   3   60.09   13.10
   4  -7  -3   66.09   10.30
   4  -7  -3   58.39    9.60
  -4  -7   3   43.70   14.00
  -4  -7   3   56.69   19.70
   4   7  -3   51.69    9.70
   4   7  -3   48.50    8.40
  -4   7   3   57.59   17.60
   4   7  -3   32.20    6.40
   4   7  -3   63.89   15.20
  -4   7   3   49.40   10.00
  -4   7   3   49.80    8.60
  -4   7   3   66.59   12.80
  -4   7   3   66.59   10.10
   4   7  -3   40.80   12.00
   4   7  -3   64.49    8.00
   3  -7  -3    2.40    6.40
  -3  -7   3   15.10   10.00
  -3  -7   3    2.00    9.20
   3  -7  -3    3.50    6.70
  -3  -7   3   13.80   14.40
   3  -7  -3    8.50    6.90
   3   7  -3   14.00    9.20
  -3   7   3   15.60    7.40
  -3   7   3   14.80    5.20
   3   7  -3   16.70    6.60
  -3   7   3   12.80   11.30
  -3   7   3   10.90    8.10
   3   7  -3   21.80   10.20
   3   7  -3    7.60    4.10
  -3   7   3    9.20    5.90
  -3   7   3   11.80    7.10
   3   7  -3   -0.50    9.70
  -3   7   3    5.90    5.80
   2  -7  -3    5.30    5.10
   2  -7  -3   -3.40    6.10
  -2  -7   3   11.10   10.90
   2  -7  -3   -6.40    6.00
  -2   7   3   16.60    6.60
   2   7  -3   12.30    3.70
  -2   7   3    3.10    5.80
   2   7  -3    5.90    3.90
  -2   7   3   10.50    4.30
  -2   7   3    3.30   10.10
   2   7  -3   14.40    9.00
  -2   7   3    7.60   10.30
   2   7  -3   32.80   10.60
   2   7  -3    6.20    6.70
  -2   7   3    1.60    7.00
  -2   7   3   16.10    9.20
  -2   7   3   -1.60    4.90
  -1  -7   3   37.70   10.70
   1  -7  -3   11.40    8.20
   1  -7  -3   35.80    8.70
   1  -7  -3   31.40    8.40
  -1   7   3   30.80    8.10
   1   7  -3   34.80    5.10
  -1   7   3   34.00   14.50
  -1   7   3   39.60    7.50
  -1   7   3   20.90   10.50
  -1   7   3   34.40    5.40
   1   7  -3   33.40   10.20
  -1   7   3   33.10   11.20
   1   7  -3   38.60    5.70
   1   7  -3   40.80   12.50
  -1   7   3   34.10    5.70
   1   7  -3   37.90    6.60
   1   7  -3   21.60    8.40
   0  -7  -3    2.60    6.90
   0  -7  -3   13.50    7.60
   0  -7  -3   32.60    9.70
   0  -7  -3    4.50    6.30
   0   7   3   15.60    9.10
   0   7  -3   24.70    4.80
   0   7  -3    8.00    6.40
   0   7   3   21.70   13.10
   0   7  -3   29.30    9.40
   0   7   3   28.30    5.50
   0   7  -3   17.40    4.60
   0   7  -3   19.20   11.10
   0   7  -3   20.80    5.20
   0   7   3   16.90    5.70
   0   7   3   21.40    4.60
   0   7  -3   18.20    8.50
  -1  -7  -3   37.60    9.80
  -1  -7  -3   29.20    8.40
  -1  -7  -3   36.80   10.20
  -1  -7  -3   12.60    8.60
  -1   7  -3   26.20   11.10
   1   7   3   42.60    6.60
  -1   7  -3   57.09   12.00
  -1   7  -3   37.20    9.50
  -1   7  -3   65.39    8.30
  -1   7  -3   50.99    9.00
  -1   7  -3   41.70    6.30
   1   7   3   12.70    8.30
   1   7   3   55.29   16.10
   1   7   3   42.70    6.40
  -2  -7  -3   12.70   14.70
  -2  -7  -3   34.10    9.40
  -2  -7  -3   28.50    9.60
  -2  -7  -3   13.90    9.90
  -2   7  -3   17.90    6.30
  -2   7  -3   33.70    8.30
   2   7   3   78.19   17.50
  -2   7  -3   25.70   10.60
   2   7   3   18.50    6.60
  -2   7  -3   43.60   11.40
  -2   7  -3    9.40    7.00
   2   7   3    5.20    7.10
  -3  -7  -3   45.00   16.60
  -3  -7  -3   57.79   11.90
  -3  -7  -3   35.50   16.10
  -3  -7  -3   30.80    8.60
  -3   7  -3   24.20    8.10
  -3   7  -3   56.59   10.10
   3   7   3   50.99    9.60
   3   7   3   39.80   10.90
  -3   7  -3   51.09   14.70
   3   7   3   31.50   15.50
  -4  -7  -3   22.70   11.90
  -4  -7  -3   -1.50   13.50
  -4  -7  -3    9.90    8.60
  -4  -7  -3   18.50   10.60
   4   7   3   -1.90   12.50
   4   7   3    9.00    8.20
  -4   7  -3    4.80    7.20
  -5  -7  -3    9.40   11.20
  -5  -7  -3    3.10   12.10
  -5  -7  -3    0.70   10.20
  -5  -7  -3    1.90    8.90
   5   7   3   12.40    8.00
  -5   7  -3   12.30    8.10
  -5   7  -3   16.20    8.50
   5   7   3    3.60   14.80
  -6  -7  -3   30.50   15.00
  -6  -7  -3    2.40   11.70
  -6  -7  -3    2.50   11.10
  -6   7  -3   -0.20    8.20
   6   7   3    6.30   13.60
   6   7   3   16.50    8.10
  -6   7  -3   -6.60    8.00
   6   7   3   11.00   19.10
  -7  -7  -3    4.40   16.60
  -7  -7  -3    8.40   13.30
  -7  -7  -3   10.70   15.30
  -7   7  -3    4.10    8.30
  -7   7  -3   10.00    9.70
   7   7   3   21.70   16.40
   7   7   3    9.40    8.90
   7   7   3   10.80   20.60
  -8  -7  -3    7.10   18.60
  -8  -7  -3    6.10   14.10
  -8   7  -3   12.50   11.70
   8   7   3   39.70   29.90
  -8   7  -3   -4.90   12.40
   8   7   3    0.30   18.40
   8   7   3    6.10   12.40
 -10  -8   3   -0.10   10.90
 -10  -8   3   -3.30   16.50
 -10   8   3   -1.00    9.20
 -10   8   3   14.20   10.70
 -10   8   3   44.10   26.40
  10   8  -3    7.40   18.70
  -9  -8   3  -31.80   15.70
  -9  -8   3   34.50   14.10
  -9   8   3   10.40   11.00
  -9   8   3   57.39   21.90
   9   8  -3  -24.30   15.70
  -9   8   3   -1.20    8.30
  -8  -8   3   12.80   14.70
  -8  -8   3   33.30   15.80
  -8  -8   3    2.30   10.20
   8   8  -3  -21.40   13.80
  -8   8   3   16.10   10.10
  -8   8   3   16.20   10.50
  -8   8   3   13.10   15.80
  -7  -8   3    6.20   16.40
   7  -8  -3   -6.20    5.90
  -7  -8   3    7.50   11.20
  -7   8   3   17.10    9.00
  -7   8   3  -18.00   16.50
   7   8  -3   -3.60   14.30
  -7   8   3   -0.50    6.30
   6  -8  -3    5.80    6.80
  -6  -8   3   -2.10   12.40
  -6  -8   3   12.60   11.50
  -6  -8   3    2.50    9.30
  -6   8   3   -5.00    7.40
  -6   8   3    6.60    7.90
   6   8  -3    6.80   14.20
  -6   8   3   -3.60   15.90
  -5  -8   3   57.19   19.80
   5  -8  -3   32.50    8.70
  -5  -8   3   30.80   11.60
  -5  -8   3   10.00    9.60
   5   8  -3   14.00   12.00
  -5   8   3   39.90    9.40
  -5   8   3   32.70    8.90
  -5   8   3   41.10   14.90
  -4  -8   3   26.60   10.70
  -4  -8   3   14.20   16.30
  -4  -8   3   20.90   11.80
   4  -8  -3   22.90    8.80
   4   8  -3   32.10   14.60
   4   8  -3    0.00   15.90
  -4   8   3   21.20    7.20
  -4   8   3   21.20   14.80
  -4   8   3   41.60   15.20
  -4   8   3   12.70    7.40
   3  -8  -3    4.50    6.10
   3  -8  -3    9.60    7.20
  -3  -8   3   10.90   13.80
  -3  -8   3   21.50   11.20
  -3   8   3   13.40    7.30
   3   8  -3   10.90   12.70
  -3   8   3   28.60    9.40
  -3   8   3   14.90    6.30
  -3   8   3   10.60   12.60
   3   8  -3   23.90   11.00
  -3   8   3   13.50   11.10
  -2  -8   3   90.59   16.20
   2  -8  -3   57.29   10.40
  -2   8   3   91.89    8.90
  -2   8   3   69.09   12.90
   2   8  -3   71.19   17.20
  -2   8   3  112.69   22.60
   2   8  -3   75.49   13.70
  -2   8   3   81.59   11.30
  -2   8   3   33.60   11.40
   2   8  -3   85.09   15.90
   1  -8  -3   89.29   13.70
   1  -8  -3   45.20   11.10
   1  -8  -3   84.09   11.40
  -1   8   3   82.59   15.70
   1   8  -3   77.39   16.10
  -1   8   3   87.99   19.10
  -1   8   3   77.99    9.90
   1   8  -3   76.69   11.80
   1   8  -3   76.39   12.90
   1   8  -3   74.99   13.30
   0  -8  -3   11.50    7.80
   0  -8  -3   24.90    8.50
   0  -8  -3   26.30   10.30
   0  -8  -3   36.60    9.90
   0   8  -3   26.00   12.80
   0   8   3   26.20   12.60
   0   8  -3   19.80    9.50
   0   8   3   19.40   10.70
   0   8   3    8.50    8.20
   0   8  -3   17.50    8.00
  -1  -8  -3   11.60    9.10
  -1  -8  -3   13.90    7.00
  -1  -8  -3   24.20    9.80
  -1  -8  -3   -3.70    6.70
  -1   8  -3    7.80   11.50
   1   8   3    5.40    7.00
  -1   8  -3   10.20    5.90
   1   8   3   40.70   15.20
  -1   8  -3    9.40    6.80
  -2  -8  -3   72.49   12.10
  -2  -8  -3   92.39   15.50
  -2  -8  -3  103.89   15.20
  -2   8  -3   58.89   12.50
  -2   8  -3   97.49   11.20
  -2   8  -3   84.69   19.50
   2   8   3   81.49   19.00
  -3  -8  -3    4.40   10.80
  -3  -8  -3   -0.40    7.70
  -3  -8  -3    3.70   10.00
  -3  -8  -3    1.30    8.00
  -3   8  -3    5.70    7.00
   3   8   3    4.90   12.40
  -4  -8  -3    1.40    8.40
  -4  -8  -3   10.50   10.10
  -4  -8  -3   10.60   10.20
  -4  -8  -3   12.50   10.70
   4   8   3    6.00   16.30
  -4   8  -3    3.30    7.30
  -4   8  -3    3.90    7.50
  -5  -8  -3  -11.40   12.00
  -5  -8  -3   13.70   12.50
  -5  -8  -3    8.20   11.00
  -5  -8  -3   -7.70    7.40
  -5   8  -3   16.90    9.90
   5   8   3   24.70   19.60
   5   8   3   20.20   15.20
  -5   8  -3   10.20    8.30
  -6  -8  -3   11.60   14.90
  -6  -8  -3   39.00   18.10
  -6  -8  -3   -2.10   11.70
   6   8   3   -2.80   13.90
   6   8   3  -34.70   15.30
  -6   8  -3   -1.80    8.40
  -6   8  -3    5.50    8.30
  -7  -8  -3   19.80   16.60
  -7  -8  -3   -6.20   14.30
  -7  -8  -3   -0.10   12.80
  -7   8  -3   19.10   10.20
   7   8   3  -14.30   17.20
   7   8   3  -19.30   24.70
  -9  -9   3    7.90   19.40
  -9  -9   3    8.80   11.20
   9   9  -3  -23.40   18.50
  -9   9   3    8.90   20.70
  -9   9   3   -6.70    8.80
  -8  -9   3   -2.90   17.30
  -8  -9   3   -3.10    9.80
   8   9  -3    5.60   16.50
  -8   9   3   -3.90    7.30
  -8   9   3    6.80   21.20
  -7  -9   3  -11.90   16.80
  -7  -9   3   14.80   11.90
  -7  -9   3  -14.70   13.20
   7  -9  -3    9.40   11.60
  -7   9   3   17.50   18.50
  -7   9   3   19.70    9.80
   7   9  -3   -4.10   13.00
   6  -9  -3   -2.50    7.30
  -6  -9   3    1.80   16.80
  -6  -9   3   -0.50    9.00
  -6  -9   3    5.70   11.80
  -6   9   3   16.80    8.90
  -6   9   3   11.70   17.80
   6   9  -3   29.00   14.80
  -5  -9   3    7.50   11.90
   5  -9  -3   16.30    7.60
  -5  -9   3   14.60   11.60
   5   9  -3   15.30   13.10
  -5   9   3    7.10   15.10
  -5   9   3    3.30    6.80
  -4  -9   3   24.00   16.50
  -4  -9   3   46.70   15.50
  -4  -9   3   41.50   15.00
   4  -9  -3   22.70    8.30
   4   9  -3   49.30   15.90
  -4   9   3   28.40   10.00
  -4   9   3   28.60   13.40
  -3  -9   3  -25.10    9.20
   3  -9  -3   -1.90    6.30
   3  -9  -3   -2.70    6.80
  -3   9   3    5.30    6.60
  -3   9   3    1.50    7.10
   3   9  -3   -1.20    9.30
   2  -9  -3   -2.00    6.00
   2  -9  -3   12.10    8.30
  -2  -9   3    1.30    9.60
   2   9  -3    8.70    8.60
  -2   9   3   26.90   15.60
  -2   9   3   24.10    8.00
   2   9  -3   -2.80    9.70
  -2   9   3    4.90    7.00
   2   9  -3    4.20    6.40
   1  -9  -3   12.00    9.60
   1  -9  -3   11.80    7.70
   1  -9  -3    1.80    5.70
  -1   9   3    9.90   13.00
  -1   9   3    4.40    6.20
   1   9  -3    6.90    7.10
  -1   9   3    8.20    6.60
   0  -9  -3   17.10    9.80
   0  -9  -3    4.80    7.50
   0  -9  -3    5.50    6.80
   0   9  -3    5.80    6.60
   0   9   3   -1.70    5.60
   0   9   3   18.10   15.80
  -1  -9  -3   17.10    9.50
  -1  -9  -3   15.90    9.60
  -1  -9  -3    6.80    8.50
  -1  -9  -3   19.60   11.00
  -1   9  -3   17.50    8.00
   1   9   3   -0.80   12.40
   1   9   3   23.80   11.10
  -2  -9  -3   11.00    8.30
  -2  -9  -3   22.70   12.50
  -2  -9  -3    8.10    9.80
  -2  -9  -3    9.90    8.10
   2   9   3   27.30   17.20
  -2   9  -3   13.40    7.40
  -3  -9  -3   10.60    8.00
  -3  -9  -3   -6.40    8.90
  -3  -9  -3   19.60   14.60
  -3  -9  -3   13.10   11.90
  -3   9  -3   -4.50    6.70
   3   9   3   19.20   15.40
   3   9   3   -2.30   15.80
  -4  -9  -3    9.60   12.10
  -4  -9  -3    8.20   13.40
  -4  -9  -3    7.50    9.60
   4   9   3   44.30   17.10
  -4   9  -3   14.70    9.00
   4   9   3    1.40   17.30
  -5  -9  -3   32.70   16.50
  -5  -9  -3   10.90   14.30
  -5  -9  -3   -2.90   10.90
   5   9   3    5.90   16.20
  -5   9  -3    4.40    7.20
   5   9   3    8.10   16.60
  -6  -9  -3   22.00   13.50
  -6  -9  -3   30.60   19.50
  -6  -9  -3   -3.20   16.00
   6   9   3  -16.00   20.10
   6   9   3   12.90   21.00
  -6   9  -3   -3.70    9.20
   7   9   3   -4.10   18.00
  -8 -10   3  -26.40   18.40
  -8 -10   3   23.80   12.90
   8  10  -3    6.30   18.20
  -8  10   3  -11.60   20.70
  -8  10   3   -7.20    9.00
  -7 -10   3   -3.20   18.80
  -7 -10   3   -9.70   12.50
   7  10  -3  -12.40   15.30
  -7  10   3    4.90    8.30
   6 -10  -3   15.50    9.60
  -6 -10   3   16.90   13.60
  -6 -10   3  -11.10   16.30
  -6 -10   3   17.20   19.20
   6  10  -3   -7.40   14.10
  -6  10   3   -1.50    7.90
  -6  10   3  -15.60   13.70
  -5 -10   3    2.20   11.70
  -5 -10   3    4.40   15.20
   5 -10  -3   16.70    8.10
  -5 -10   3    5.90   17.50
  -5  10   3    3.30    8.00
  -5  10   3   -4.30   12.30
   5  10  -3   16.50   15.10
  -4 -10   3    1.40   13.70
  -4 -10   3   10.60   12.90
   4 -10  -3   -7.30    7.10
  -4  10   3    9.80   10.20
  -4  10   3   -0.40    7.30
   4  10  -3   10.00   15.00
  -4  10   3    2.70   15.20
   3 -10  -3   -4.00    7.50
  -3 -10   3   -6.20   17.50
  -3  10   3    2.10    6.60
   3  10  -3   -3.40   14.10
   3  10  -3    8.60    6.40
  -3  10   3  -14.80   14.70
   2 -10  -3    4.60    8.20
  -2 -10   3  -11.60   19.10
   2 -10  -3    1.40    7.70
  -2  10   3    0.60   12.20
  -2  10   3   17.80    7.10
   2  10  -3   13.20    7.40
  -2  10   3    0.20   13.40
   1 -10  -3   -1.70    7.00
   1 -10  -3    6.80    7.00
   1  10  -3    9.70    9.30
   1  10  -3   15.90    7.70
  -1  10   3  -10.40   13.90
   0 -10  -3    4.50    6.90
   0 -10  -3   10.50    8.60
   0 -10  -3   -2.30   11.90
   0  10  -3   -4.50    6.20
   0  10   3   -9.30   14.80
   0  10   3   -8.30   10.40
  -1 -10  -3  -10.60   10.30
  -1 -10  -3    2.00    7.90
  -1 -10  -3    9.40    8.20
  -1  10  -3    5.60    7.30
   1  10   3   -7.10   14.60
   1  10   3   10.70   12.90
  -2 -10  -3    2.50   11.60
  -2 -10  -3    1.20   10.40
  -2 -10  -3  -23.00   14.80
  -2 -10  -3   -2.00    7.70
  -2  10  -3    7.60    7.40
   2  10   3   21.40   14.30
   2  10   3    0.30   17.70
  -3 -10  -3    5.70   18.00
  -3 -10  -3   11.60   11.10
  -3 -10  -3    8.90    9.00
  -3 -10  -3    5.80   11.20
   3  10   3   34.70   17.50
   3  10   3    5.00   16.80
  -3  10  -3   14.90    9.70
  -4 -10  -3   21.50   18.80
  -4 -10  -3   15.20   11.50
  -4 -10  -3   18.50   12.00
  -4 -10  -3    3.00    7.90
   4  10   3   26.40   18.00
   4  10   3    4.40   20.70
  -4  10  -3   20.20    8.90
  -5 -10  -3   20.30   12.90
  -5 -10  -3   -3.50    7.90
  -5 -10  -3  -12.60   19.10
   5  10   3   -2.30   19.70
  -5  10  -3    7.80    9.60
  -6 -11   3   24.60   19.00
  -6 -11   3   -1.90   13.50
  -6  11   3    2.20   17.30
   6  11  -3   18.10   18.60
  -6  11   3    3.80   12.00
  -5 -11   3   12.10   12.50
   5 -11  -3  -12.90    9.50
  -5 -11   3    2.10   16.90
  -5  11   3   -2.20   17.00
  -5  11   3    6.60    8.80
  -5  11   3    5.30   10.40
   4 -11  -3   17.30    8.50
  -4 -11   3   23.90   13.70
  -4  11   3   24.20   16.50
  -4  11   3    1.50    8.10
  -4  11   3   -2.60    7.70
  -3 -11   3    0.10   13.10
   3 -11  -3   -5.50    8.10
  -3  11   3   -8.40   13.10
  -3  11   3    9.70   17.30
   2 -11  -3    1.30    8.80
  -2  11   3   25.30   17.20
  -2  11   3   -0.40   14.10
   1 -11  -3    3.70    8.70
   1 -11  -3    4.20    9.30
   1  11  -3    9.20    7.90
  -1  11   3   -9.50   13.00
  -1  11   3   19.50   15.80
   0 -11  -3    6.60   11.60
   0 -11  -3   17.10    9.20
   0  11   3   10.40   18.30
   0  11  -3   11.20    8.00
  -1 -11  -3   10.50   13.30
  -1 -11  -3   -1.30    8.10
  -1 -11  -3    4.10    8.40
  -1  11  -3   14.90    8.20
   1  11   3  -11.80   16.10
  -1  11  -3    5.30   12.10
  -2 -11  -3    3.10   15.30
  -2 -11  -3   -4.00    8.50
  -2 -11  -3    7.70    9.20
  -2  11  -3   15.30    9.60
  -2  11  -3    8.80   13.50
  -3 -11  -3   -2.00   13.30
  -3 -11  -3   -5.60    8.30
  -3 -11  -3    4.10    8.80
  -3  11  -3   24.10   18.60
   3  11   3   -9.20   15.10
  -3  11  -3   26.10   15.30
   4  11   3   51.09   29.20
   3 -12  -3    2.30   10.10
  -3  12   3   -2.70   17.00
  -3  12   3  -31.40   15.90
   2 -12  -3   16.50    9.90
  -2  12   3   -8.50   17.60
   1 -12  -3    5.10   10.00
   0 -12  -3   -2.90    9.80
   0 -12  -3  -10.10   21.80
   0  12  -3    5.60    8.70
  13   0  -4   -3.40   15.10
 -13   0   4    9.20   11.20
  12   0  -4   18.20   11.70
 -12   0   4    9.90    9.50
 -12   0   4   -8.70   10.10
  12   0  -4   -4.80   21.60
 -11   0   4   25.30    9.80
  11   0  -4   31.70   11.50
 -11   0   4   42.20   13.20
  11   0  -4   25.00   17.30
  10   0  -4   -3.20    8.60
  10   0  -4    6.80   14.10
 -10   0   4   19.70    9.90
 -10   0   4    2.70   15.80
 -10   0   4    3.00    9.00
  -9   0   4  266.77   23.60
   9   0  -4  326.27   27.50
  -9   0   4  241.38   17.80
   9   0  -4  248.98   16.30
  -9   0   4  264.17   23.70
  -9   0   4  312.47   18.40
  -9   0   4  259.77   21.00
   9   0  -4  248.18   17.70
  -9   0   4  255.07   18.50
  -8   0   4   28.60   12.10
  -8   0   4   13.70   10.30
   8   0  -4   10.50    8.00
   8   0  -4   15.30    5.50
  -8   0   4   12.60    7.20
   8   0  -4    7.60   12.10
  -8   0   4   11.00    7.80
   8   0  -4   34.40    8.10
  -8   0   4   19.80    9.80
  -8   0   4   14.90   11.50
  -8   0   4   12.80    6.80
  -7   0   4   91.89   11.90
   7   0  -4   85.59   12.10
  -7   0   4   69.99   13.10
  -7   0   4   64.89    9.80
  -7   0   4  107.39   15.20
   7   0  -4   86.89   16.10
   7   0  -4   68.79    9.10
  -7   0   4   84.29   11.40
  -7   0   4   86.89   15.40
  -7   0   4   81.89   10.20
  -6   0   4   -6.40    5.40
  -6   0   4    2.70    5.90
  -6   0   4    6.70    7.60
   6   0  -4   -3.00    4.60
   6   0  -4    3.30    5.00
   6   0  -4   -4.80    4.70
  -6   0   4    9.50    8.60
  -6   0   4    9.30    7.00
  -6   0   4    1.50    5.20
   6   0  -4    3.30    5.50
  -5   0   4   11.50    8.00
   5   0  -4    9.10    5.30
  -5   0   4    3.50    6.30
  -5   0   4   -2.30    6.90
  -5   0   4    3.50    6.40
  -5   0   4   14.70    5.80
  -5   0   4    6.10    6.00
  -5   0   4    5.30    5.60
   5   0  -4    5.20    6.00
   5   0  -4    9.70    9.30
   5   0  -4    4.30    4.80
   5   0  -4    4.90    5.10
   4   0  -4   53.09    7.80
   4   0  -4   50.79    8.00
  -4   0   4   54.99    6.40
  -4   0   4   52.39    7.80
   4   0  -4   46.10    7.30
   4   0  -4   47.30    7.30
  -4   0   4   34.20    6.80
  -4   0   4   39.60    7.30
   4   0  -4   31.80    9.10
  -4   0   4   44.80   10.90
   4   0  -4   53.49   11.60
  -4   0   4   73.29   12.30
  -4   0   4   42.10    7.30
   3   0  -4  226.18   15.70
  -3   0   4  223.68   11.00
  -3   0   4  237.18   11.40
  -3   0   4  231.58   11.90
  -3   0   4  229.18    9.10
   3   0  -4  229.48   11.00
   3   0  -4  234.48    8.80
  -3   0   4  227.28   11.20
   3   0  -4  226.18   15.90
  -3   0   4  225.08   15.70
   3   0  -4  222.58   11.50
  -3   0   4  239.68   16.40
   3   0  -4  237.98   11.40
   3   0  -4  231.78   10.80
   2   0  -4   64.19    5.90
   2   0  -4   75.49    7.70
  -2   0   4   62.19    9.20
   2   0  -4   58.19    4.40
   2   0  -4   66.99   10.90
  -2   0   4   52.49    6.70
   2   0  -4   60.49    6.40
  -2   0   4   62.89   11.90
  -2   0   4   55.99    6.90
   2   0  -4   85.89   12.50
  -1   0   4   10.90    8.50
   1   0  -4   13.00    4.70
   1   0  -4   17.60    6.00
   1   0  -4   16.30    4.50
  -1   0   4    6.60    5.00
   1   0  -4   13.80    8.00
  -1   0   4   10.90    6.80
   0   0  -4   48.70   11.40
   0   0   4   37.30    5.80
   0   0   4   29.60    8.70
   0   0   4   34.40    7.20
   0   0  -4   47.50    6.70
   0   0  -4   47.40    7.10
   0   0  -4   53.79   10.70
   0   0   4   30.70    9.90
   0   0   4   33.40    8.70
   0   0  -4   41.70    9.60
  -1   0  -4   -6.20    4.70
  -1   0  -4    7.90    7.90
   1   0   4    7.10   10.10
   1   0   4    2.10    4.90
  -1   0  -4   -4.90    6.30
  -1   0  -4    1.10    2.60
  -1   0  -4   -3.70    3.80
   1   0   4   -8.30    8.20
   1   0   4   10.60    7.40
   1   0   4    2.70    5.90
   2   0   4   33.30   12.60
  -2   0  -4   19.50    9.10
  -2   0  -4   18.70    9.40
   2   0   4   12.30    6.00
  -2   0  -4   20.70    3.50
   2   0   4   13.40   11.40
   2   0   4   15.30    6.70
  -2   0  -4   16.90    6.00
  -2   0  -4   16.70    7.00
  -3   0  -4   21.40    7.00
   3   0   4    8.90    3.20
   3   0   4   18.00    5.60
  -3   0  -4   18.30    5.30
   3   0   4   46.10   13.30
  -3   0  -4   20.10    7.80
   3   0   4   18.10    7.50
  -3   0  -4   18.40    6.50
  -3   0  -4   24.50   10.10
   4   0   4   53.79    8.80
  -4   0  -4   62.69   13.80
  -4   0  -4   71.49    8.10
   4   0   4   79.79   18.70
  -4   0  -4   67.89   10.20
  -4   0  -4   72.49   11.10
  -4   0  -4   74.39   15.70
   4   0   4   58.39    5.40
   4   0   4   73.89   11.10
   5   0   4    9.10    8.80
  -5   0  -4    5.10    8.30
  -5   0  -4    3.60    6.10
  -5   0  -4    9.90    6.50
   5   0   4    1.60   11.60
   6   0   4   62.39   12.70
  -6   0  -4   45.40   10.50
   6   0   4   26.30   16.50
  -6   0  -4   45.70    9.10
  -6   0  -4   42.30   16.60
   7   0   4   23.40   15.30
  -7   0  -4    5.30    9.20
   7   0   4   -5.70    9.40
  -7   0  -4   11.90   10.30
   8   0   4   24.70   18.40
  -8   0  -4    2.90    8.90
   8   0   4    8.70   10.60
   9   0   4    8.00    9.80
   9   0   4   15.40   17.10
  -9   0  -4   11.90    9.20
  10   0   4   -2.90   12.80
  10   0   4   20.60   23.80
 -10   0  -4    2.60   16.90
 -10   0  -4   15.70   16.30
 -13  -1   4   13.20   10.00
  13  -1  -4   -4.20   12.30
 -13  -1   4    3.20   12.10
  13   1  -4   15.90   11.60
 -13   1   4  -36.10   11.50
  13   1  -4    0.80   25.20
 -12  -1   4    5.80    8.60
 -12  -1   4  -41.70   13.40
 -12  -1   4  -12.30   13.60
 -12  -1   4    4.20   15.80
  12  -1  -4   15.10   11.80
  12   1  -4    7.30   20.20
 -12   1   4   14.50   10.10
  12   1  -4   -8.90    8.80
 -12   1   4   -5.10   10.70
  11  -1  -4    9.60   17.20
 -11  -1   4  -14.10   11.50
 -11  -1   4   13.10    9.30
 -11  -1   4   15.80   10.00
 -11  -1   4  -10.40   10.30
  11  -1  -4   -5.00    9.60
 -11   1   4   -8.70    8.80
  11   1  -4   10.00   20.80
 -11   1   4    0.50    9.50
  11   1  -4    1.10    9.20
 -10  -1   4    3.00    8.70
  10  -1  -4    8.00   15.10
  10  -1  -4    0.00   10.30
 -10  -1   4    3.50    6.80
 -10  -1   4    1.20    8.40
  10   1  -4   18.90   15.50
 -10   1   4    9.70   15.90
 -10   1   4   -8.10   13.40
  10   1  -4   19.80   10.50
 -10   1   4    5.80    9.40
  -9  -1   4   50.89   12.50
   9  -1  -4   84.19   19.40
  -9  -1   4   47.00   11.10
  -9  -1   4   48.30   15.40
  -9  -1   4   76.89   15.90
   9  -1  -4   69.29   12.80
  -9  -1   4   69.49   13.10
  -9  -1   4   86.49   16.30
  -9  -1   4   58.39   11.40
  -9   1   4   56.39   13.30
   9   1  -4   74.69   21.50
   9   1  -4   55.19    9.60
  -9   1   4   81.49   18.30
  -9   1   4   74.19   13.80
  -9   1   4   53.49   11.90
  -9   1   4   62.49   22.20
   9   1  -4   59.69   12.60
  -8  -1   4   44.20   13.40
   8  -1  -4   32.30    8.30
   8  -1  -4   49.00   10.90
   8  -1  -4   32.80    7.00
  -8  -1   4   29.50   10.00
  -8  -1   4   36.20   12.30
  -8  -1   4   45.50   10.70
  -8  -1   4   52.99   10.60
  -8  -1   4   30.60    8.70
  -8  -1   4   27.00    9.80
  -8  -1   4   40.90    8.80
   8  -1  -4   41.30   13.80
  -8  -1   4   54.89   12.10
  -8   1   4   42.30    7.20
  -8   1   4   42.40   15.00
   8   1  -4   25.90    7.90
  -8   1   4   75.49   12.20
  -8   1   4   24.00   12.80
   8   1  -4   61.39   17.40
   8   1  -4   40.80   10.20
  -8   1   4   32.20    9.90
  -8   1   4   40.30   10.10
  -8   1   4   49.70    9.90
   8   1  -4   27.30    8.90
  -7  -1   4   38.00    8.10
  -7  -1   4   48.10    9.90
   7  -1  -4   22.30    7.70
  -7  -1   4   37.30    9.00
  -7  -1   4   57.69   12.60
   7  -1  -4   65.79   13.70
  -7  -1   4   53.09    9.90
  -7  -1   4   38.70    8.40
  -7  -1   4   46.40   10.30
  -7  -1   4   56.09   12.80
  -7  -1   4   52.99   11.10
   7  -1  -4   32.60    7.20
   7   1  -4   32.60   12.00
  -7   1   4   56.99   11.90
  -7   1   4   31.80    8.20
   7   1  -4   38.70    9.00
   7   1  -4   37.20    7.50
   7   1  -4   44.70    9.40
  -7   1   4   52.49   12.60
  -7   1   4   62.49   10.80
  -7   1   4   33.00    9.30
  -6  -1   4   13.40    7.50
  -6  -1   4    7.20    6.10
   6  -1  -4   19.40    6.10
   6  -1  -4   18.60    6.20
  -6  -1   4    8.70    5.40
  -6  -1   4   16.80    7.60
   6  -1  -4   20.40   10.10
  -6  -1   4    7.90    5.70
  -6  -1   4   19.20    8.40
  -6  -1   4   11.00    7.50
  -6  -1   4   15.60    6.80
  -6  -1   4   14.10    8.00
   6  -1  -4    4.10    5.40
  -6   1   4   13.20    5.90
   6   1  -4   15.10    5.60
   6   1  -4   19.90   11.60
   6   1  -4   12.70    5.90
   6   1  -4   11.00    6.70
  -6   1   4   19.80    8.90
  -6   1   4   25.90   10.70
   6   1  -4   13.60    6.40
  -6   1   4   15.10    6.70
  -6   1   4   11.40    6.80
  -5  -1   4  126.99   11.70
  -5  -1   4  134.09    9.90
  -5  -1   4  141.29   12.50
  -5  -1   4  131.49    9.60
   5  -1  -4  154.38   10.70
   5  -1  -4  136.59    9.70
  -5  -1   4  138.39   10.50
  -5  -1   4  149.29   13.30
   5  -1  -4  130.29   13.80
   5  -1  -4  154.28   15.20
   5  -1  -4  147.29    8.40
  -5  -1   4  136.19    9.80
  -5  -1   4  137.99   14.80
   5  -1  -4  128.79   10.20
   5   1  -4  125.29    9.40
  -5   1   4  141.09   10.10
   5   1  -4  145.59   10.40
  -5   1   4  143.09   11.50
  -5   1   4  152.48   13.50
   5   1  -4  157.48   12.10
  -5   1   4  151.08   16.50
  -5   1   4  155.28   10.40
   5   1  -4  188.38   18.00
   5   1  -4  141.89   10.30
   5   1  -4  133.49   11.50
   4  -1  -4  148.49   13.80
  -4  -1   4  162.58   13.20
  -4  -1   4  151.88   14.40
   4  -1  -4  148.79   14.10
  -4  -1   4  146.29   11.70
  -4  -1   4  163.98    9.80
  -4  -1   4  135.19   10.40
   4  -1  -4  159.38   10.20
   4  -1  -4  150.68    9.60
  -4  -1   4  167.38    9.80
   4  -1  -4  162.38   10.10
  -4  -1   4  147.79    9.70
   4  -1  -4  158.78    9.40
  -4   1   4  167.68    7.30
   4   1  -4  138.59    9.30
   4   1  -4  150.18   12.40
   4   1  -4  155.98   16.00
   4   1  -4  153.98   11.80
  -4   1   4  137.19    9.60
  -4   1   4  150.58    9.00
  -4   1   4  154.08   11.10
  -4   1   4  154.78   13.90
   4   1  -4  159.88   10.30
   4   1  -4  146.39   10.00
  -4   1   4  159.38   16.00
  -4   1   4  144.69   10.20
  -3  -1   4   70.69    7.50
   3  -1  -4  100.89   13.30
  -3  -1   4  141.89   15.90
  -3  -1   4   99.39    9.10
  -3  -1   4   92.19    7.20
  -3  -1   4   85.89    8.40
   3  -1  -4  100.29    7.70
  -3  -1   4   85.09    7.50
   3  -1  -4   90.89    8.20
  -3  -1   4   87.19   11.00
   3  -1  -4   80.69    6.80
   3  -1  -4  140.09   16.50
   3   1  -4   81.19    7.20
  -3   1   4   96.39    8.60
  -3   1   4   87.09    7.70
  -3   1   4   90.29   14.70
   3   1  -4   90.19    7.70
   3   1  -4   85.59   10.70
  -3   1   4   89.89    4.00
   3   1  -4  105.39   13.10
   3   1  -4   84.59    7.60
   3   1  -4   77.89    6.40
  -3   1   4   89.19    8.10
  -3   1   4  104.19   12.40
   3   1  -4   84.99    8.50
   2  -1  -4   68.29    3.30
   2  -1  -4  119.89   17.00
   2  -1  -4   74.89    6.90
   2  -1  -4   66.49    6.60
  -2  -1   4   70.09    7.30
   2  -1  -4   76.99   11.20
  -2  -1   4   69.59    6.60
   2  -1  -4   69.69    7.10
   2  -1  -4   67.09    4.10
  -2  -1   4   94.69   14.30
  -2  -1   4   65.49    6.80
  -2  -1   4   68.39   11.30
   2   1  -4   81.69    7.20
   2   1  -4   89.99   12.20
  -2   1   4   87.89   14.00
   2   1  -4   64.19    7.20
  -2   1   4  100.59   12.50
  -2   1   4   66.79    7.10
  -2   1   4   74.59    7.90
  -2   1   4   58.69    6.80
   2   1  -4   67.29    6.80
   2   1  -4   69.79    8.50
   2   1  -4   56.09    5.40
   2   1  -4  103.79   11.80
  -1  -1   4  753.02   27.40
  -1  -1   4  845.02   26.70
   1  -1  -4  769.72   31.00
  -1  -1   4  750.32   30.20
  -1  -1   4  779.62   24.90
  -1  -1   4  797.62   32.80
   1  -1  -4  809.22   24.40
   1  -1  -4  784.32   24.80
   1  -1  -4  776.82   25.50
   1  -1  -4  770.72   31.90
   1  -1  -4  735.13   29.50
   1   1  -4  789.52   30.70
  -1   1   4  757.62   25.60
   1   1  -4  823.52   24.50
  -1   1   4  774.92   24.60
  -1   1   4  690.73   29.70
  -1   1   4  733.93   30.60
   1   1  -4  751.02   24.70
   1   1  -4  770.02   26.50
   1   1  -4  782.72   27.30
  -1   1   4  768.12   25.10
  -1   1   4  797.62   33.10
   0  -1   4  708.83   24.00
   0  -1  -4  721.23   29.90
   0  -1  -4  731.43   22.60
   0  -1  -4  703.53   30.50
   0  -1  -4  746.93   23.80
   0  -1   4  706.13   31.90
   0  -1   4  737.83   31.90
   0  -1   4  729.43   28.70
   0  -1  -4  699.33   23.40
   0  -1  -4  720.33   22.20
   0   1  -4  711.03   29.00
   0   1  -4  729.73   31.50
   0   1   4  726.53   24.00
   0   1   4  725.83   32.20
   0   1  -4  719.23   24.00
   0   1  -4  690.13   23.60
   0   1   4  763.82   31.70
   0   1   4  733.83   24.30
   0   1   4  728.33   30.20
   0   1  -4  727.43   28.20
  -1  -1  -4    6.50    8.90
   1  -1   4   -3.30    6.00
  -1  -1  -4    2.20    4.60
  -1  -1  -4   -0.80    4.90
  -1  -1  -4    4.60    6.80
   1  -1   4    5.40    6.00
   1  -1   4    3.00    5.00
  -1  -1  -4   -0.30    3.30
   1  -1   4    2.60   10.00
  -1  -1  -4    1.30    3.30
   1  -1   4   -4.80    8.20
  -1   1  -4    4.20    7.10
  -1   1  -4   -0.90    4.80
  -1   1  -4    1.70    6.60
  -1   1  -4    0.80    2.00
   1   1   4   -8.20    5.90
   1   1   4   -0.30    4.20
   1   1   4    3.30    5.70
   1   1   4   -6.90    7.90
  -1   1  -4   -0.80    4.60
   1   1   4   -3.80    9.60
  -2  -1  -4   54.69   12.40
   2  -1   4   76.99   15.90
  -2  -1  -4   66.79    8.40
   2  -1   4   35.90    9.00
  -2  -1  -4   70.59   13.30
  -2  -1  -4   64.49    6.10
   2  -1   4   47.40    9.50
  -2  -1  -4   68.09    8.50
   2  -1   4   51.19    8.00
  -2   1  -4   64.79   13.20
  -2   1  -4   59.69   13.20
   2   1   4   49.10    5.50
   2   1   4   47.50    7.60
   2   1   4   46.20   13.00
  -2   1  -4   49.00    3.40
  -2   1  -4   63.29    9.00
  -3  -1  -4  239.68   12.80
  -3  -1  -4  235.18   10.70
  -3  -1  -4  247.38   19.10
  -3  -1  -4  220.98   18.20
   3  -1   4  229.08   14.10
  -3  -1  -4  228.78   10.40
   3  -1   4  252.47   21.10
   3  -1   4  241.58   16.70
   3   1   4  227.68   20.50
   3   1   4  224.48   10.40
  -3   1  -4  266.07   13.30
  -3   1  -4  246.38   19.70
   3   1   4  216.68   12.80
  -3   1  -4  235.68   13.20
  -3   1  -4  207.98   18.70
  -3   1  -4  246.08   13.70
   3   1   4  256.17   14.70
   4  -1   4    3.30    5.70
  -4  -1  -4   -8.20    7.10
   4  -1   4    0.40    7.70
   4  -1   4   -6.20    9.90
   4  -1   4    3.10    2.60
  -4  -1  -4    0.60    4.00
  -4  -1  -4    7.30    5.70
  -4  -1  -4    6.10    6.50
   4  -1   4    2.50    5.00
  -4  -1  -4    2.20    8.10
  -4   1  -4    9.50    5.60
  -4   1  -4   -5.30    9.20
  -4   1  -4    1.50    5.20
   4   1   4   -3.10    7.20
   4   1   4    5.90    5.40
  -4   1  -4   -2.40    9.00
   4   1   4   12.70   12.10
   4   1   4    9.40    3.80
   5  -1   4   22.80   15.80
  -5  -1  -4   57.69   14.10
   5  -1   4   38.80   10.70
  -5  -1  -4   56.89    7.80
  -5  -1  -4   57.59   10.20
  -5  -1  -4   56.49   10.70
  -5   1  -4   48.10    8.70
   5   1   4   34.90   10.70
  -5   1  -4   64.59   11.00
  -5   1  -4   66.89   18.80
   5   1   4   39.70   10.60
   5   1   4   54.69   17.90
   6  -1   4    8.20    9.40
  -6  -1  -4  -14.10   12.30
  -6  -1  -4    6.20    8.50
  -6  -1  -4   -8.40    5.60
   6  -1   4   20.20   17.00
   6   1   4   -9.80   13.40
  -6   1  -4   -4.90    6.40
   6   1   4   -5.00    9.50
  -6   1  -4   -8.60    7.70
   7  -1   4    8.20   16.10
  -7  -1  -4    7.00    8.50
   7  -1   4   26.80   10.80
   7   1   4   26.20   11.30
   7   1   4   21.70   20.20
  -7   1  -4   20.50    8.30
  -7   1  -4   10.00    7.80
   8  -1   4    6.10   16.60
  -8  -1  -4   13.10    9.50
   8  -1   4   15.20   10.80
   8   1   4  -13.70    9.00
  -8   1  -4   16.10    9.50
   8   1   4   -5.20   16.50
   9  -1   4    2.90   11.30
  -9  -1  -4   24.50    9.70
   9  -1   4  -22.60   14.80
  -9  -1  -4   21.70   14.90
   9   1   4   10.40   21.00
   9   1   4   25.10   11.30
   9   1   4   18.60   23.60
  -9   1  -4   10.10    8.70
 -10  -1  -4    3.30    9.30
  10  -1   4   31.60   13.60
 -10  -1  -4   15.60   17.00
  10  -1   4  -23.30   19.00
 -10   1  -4   24.70    9.30
  10   1   4  -16.70   21.00
  10   1   4    0.60   10.50
 -13  -2   4   -5.10   10.00
 -13  -2   4  -20.00   10.10
  13  -2  -4  -21.80   15.70
 -13   2   4   19.90   14.20
  13   2  -4   15.30   27.60
  13   2  -4    1.10   11.20
 -13   2   4   16.70   11.50
 -12  -2   4   10.00   12.40
 -12  -2   4   26.30   18.10
  12  -2  -4   15.80   10.50
 -12  -2   4    9.40    9.00
 -12   2   4   23.40   12.60
  12   2  -4    3.80   10.00
 -12   2   4   18.30   10.90
  12   2  -4   -9.50   19.30
 -11  -2   4   26.00   12.10
 -11  -2   4   15.30   14.60
 -11  -2   4    7.10   10.50
  11  -2  -4    8.80    9.80
 -11  -2   4    3.90    6.40
 -11   2   4   20.30   20.50
  11   2  -4   -5.60   19.00
  11   2  -4    9.10   10.20
 -11   2   4    9.30    9.90
 -11   2   4   13.00    8.20
 -10  -2   4   33.10   12.90
 -10  -2   4   10.40    8.80
 -10  -2   4   14.80    8.20
 -10  -2   4   11.00    9.80
  10  -2  -4   12.30   14.90
  10  -2  -4   19.30   10.40
 -10  -2   4   20.40   11.00
 -10   2   4   19.40   10.10
  10   2  -4    0.20    8.30
 -10   2   4   -3.10   10.80
  10   2  -4    7.50   15.50
 -10   2   4   31.00   15.60
  -9  -2   4   77.89   15.90
  -9  -2   4   86.29   16.80
   9  -2  -4  116.29   19.40
  -9  -2   4   89.39   13.20
   9  -2  -4   92.09   14.40
  -9  -2   4   92.49   13.30
  -9  -2   4   96.49   14.60
  -9  -2   4  121.69   15.30
  -9  -2   4  108.29   23.30
  -9   2   4   94.89   13.90
  -9   2   4  115.19   16.40
   9   2  -4   86.39   11.20
  -9   2   4  108.49   15.10
   9   2  -4   94.89   22.80
   9   2  -4   94.59   14.40
  -9   2   4  136.29   25.10
  -8  -2   4   46.20   12.60
   8  -2  -4   34.50   13.60
  -8  -2   4   48.20    9.90
  -8  -2   4   42.70   10.40
   8  -2  -4   53.49   11.10
   8  -2  -4   32.30    8.00
  -8  -2   4   41.40   11.00
  -8  -2   4   39.00   12.30
  -8  -2   4   48.20    9.20
   8  -2  -4   34.20    8.20
  -8  -2   4   32.40   12.40
  -8  -2   4   46.20   12.70
  -8  -2   4   46.30   10.40
  -8   2   4   42.80   10.80
   8   2  -4   37.30    7.70
  -8   2   4   45.30   16.40
   8   2  -4   39.40   13.20
   8   2  -4   38.70   10.60
  -8   2   4   41.50   11.20
   8   2  -4   36.90    7.80
  -8   2   4   32.70   12.10
  -8   2   4   46.50   11.30
   8   2  -4   19.60   14.20
  -7  -2   4   25.50    8.90
  -7  -2   4   36.60    8.50
  -7  -2   4   24.30    9.20
  -7  -2   4   23.60    7.00
  -7  -2   4   27.10   10.90
  -7  -2   4   23.30    7.30
   7  -2  -4   17.70   10.60
   7  -2  -4   24.30    7.10
   7  -2  -4   29.30    8.50
  -7  -2   4   48.90    9.30
  -7  -2   4   29.90    9.90
  -7  -2   4   37.60    9.70
  -7   2   4   28.60    9.30
   7   2  -4   24.60    8.90
  -7   2   4   24.20    8.00
  -7   2   4   38.60    9.90
   7   2  -4   22.50   12.40
   7   2  -4   35.10    9.50
  -7   2   4   32.10   12.20
  -7   2   4   41.00   13.90
  -7   2   4   19.50    7.20
   7   2  -4   16.70    5.90
  -6  -2   4  181.38   13.00
  -6  -2   4  172.68   17.10
  -6  -2   4  178.38   12.60
  -6  -2   4  177.98   10.90
  -6  -2   4  186.08   17.00
   6  -2  -4  179.38   15.30
   6  -2  -4  186.98   12.30
   6  -2  -4  182.48   11.10
  -6  -2   4  189.38   16.30
  -6  -2   4  165.98   15.00
  -6  -2   4  172.18   12.10
   6  -2  -4  182.98   12.00
   6   2  -4  174.78   11.60
   6   2  -4  165.58   11.90
   6   2  -4  187.68   19.90
  -6   2   4  192.78   12.80
  -6   2   4  153.18   14.00
  -6   2   4  170.08   13.10
  -6   2   4  182.28   11.80
   6   2  -4  174.78   15.40
   6   2  -4  195.08   11.60
  -6   2   4  197.08   18.80
  -5  -2   4  142.69   11.10
  -5  -2   4  148.19   14.90
   5  -2  -4  168.58   11.20
   5  -2  -4  157.58   14.50
  -5  -2   4  164.88    9.90
  -5  -2   4  170.48   10.20
   5  -2  -4  170.28   15.50
  -5  -2   4  162.28   11.60
   5  -2  -4  168.58   10.10
   5  -2  -4  173.38   11.10
  -5  -2   4  168.98   15.60
  -5  -2   4  180.18   15.20
  -5  -2   4  176.48   12.60
  -5  -2   4  179.88   11.60
  -5   2   4  183.28   18.00
  -5   2   4  136.89   17.00
  -5   2   4  165.58   10.90
   5   2  -4  161.08   11.00
   5   2  -4  178.18   10.50
   5   2  -4  165.48   17.40
   5   2  -4  154.88   11.20
   5   2  -4  178.78   14.70
   5   2  -4  163.18   11.00
  -5   2   4  154.68   12.10
  -5   2   4  168.58   14.10
  -4  -2   4   61.09   10.70
   4  -2  -4   73.69    8.60
   4  -2  -4   59.49   11.80
  -4  -2   4   64.59    7.10
  -4  -2   4   77.79   10.20
   4  -2  -4   68.59    8.70
   4  -2  -4   84.69    8.80
  -4  -2   4   55.19    7.20
  -4  -2   4   53.19    8.00
  -4  -2   4   65.29    7.60
   4  -2  -4   57.09   12.40
  -4  -2   4   57.79   12.10
  -4  -2   4   64.29    8.70
  -4   2   4   54.79    8.20
   4   2  -4   61.59    6.90
   4   2  -4   65.19   12.60
   4   2  -4   77.09    8.10
   4   2  -4   64.49    7.00
  -4   2   4   68.19    8.90
  -4   2   4   89.39   12.80
   4   2  -4   75.49   11.30
   4   2  -4   87.89   12.40
   4   2  -4   70.99    8.40
   4   2  -4   73.79   10.70
  -4   2   4   50.09   13.80
  -4   2   4   73.59    8.60
  -3  -2   4  135.69    9.40
  -3  -2   4  125.09    6.20
   3  -2  -4  135.89    9.40
   3  -2  -4  124.29    8.20
  -3  -2   4  137.79    8.30
  -3  -2   4  122.59   12.20
  -3  -2   4  128.09    8.20
   3  -2  -4  139.49   13.50
  -3  -2   4  127.09   13.50
   3  -2  -4  117.49   12.70
   3  -2  -4  138.99    8.50
  -3  -2   4  125.59   14.20
   3   2  -4  128.69    9.30
  -3   2   4  138.39   12.80
  -3   2   4  132.29    9.90
   3   2  -4  142.19   11.90
   3   2  -4  131.29    8.80
   3   2  -4  119.99   13.00
   3   2  -4  139.09   14.70
  -3   2   4  122.39    8.70
  -3   2   4  125.69    9.30
   3   2  -4  113.39    8.10
   3   2  -4  126.29    8.60
   3   2  -4  149.79   12.00
  -3   2   4  131.39   16.10
  -2  -2   4  807.92   26.60
  -2  -2   4  831.92   32.70
  -2  -2   4  832.72   25.70
  -2  -2   4  788.62   25.40
   2  -2  -4  826.02   25.70
   2  -2  -4  853.81   26.50
   2  -2  -4  837.02   32.70
  -2  -2   4  820.32   32.30
   2  -2  -4  868.71   26.10
   2  -2  -4  791.72   33.70
   2   2  -4  854.81   26.60
   2   2  -4  820.72   31.00
  -2   2   4  826.92   32.40
  -2   2   4  829.72   35.80
  -2   2   4  830.32   26.30
   2   2  -4  844.62   32.80
  -2   2   4  830.72   26.80
  -2   2   4  817.42   26.30
   2   2  -4  806.42   27.20
   2   2  -4  815.42   26.00
   2   2  -4  771.82   31.60
   2   2  -4  827.32   24.90
  -2   2   4  834.62   33.50
  -1  -2   4  469.05   18.70
   1  -2  -4  468.85   23.10
   1  -2  -4  490.35   16.70
   1  -2  -4  466.55   16.50
   1  -2  -4  485.95   17.00
  -1  -2   4  447.96   27.50
  -1  -2   4  467.45   16.70
   1  -2  -4  490.45   24.50
  -1  -2   4  468.15   17.00
   1  -2  -4  492.15   16.90
  -1  -2   4  472.55   24.80
   1   2  -4  461.75   17.70
  -1   2   4  478.45   16.80
  -1   2   4  451.65   22.80
   1   2  -4  448.76   22.10
   1   2  -4  453.45   17.00
  -1   2   4  440.16   25.10
  -1   2   4  483.45   17.20
   1   2  -4  463.05   23.50
   1   2  -4  440.86   18.30
   1   2  -4  471.85   18.00
  -1   2   4  478.85   17.20
  -1   2   4  461.95   23.50
   0  -2   4  261.27   16.30
   0  -2   4  295.77   13.20
   0  -2   4  306.57   17.10
   0  -2  -4  297.87   12.30
   0  -2  -4  294.17   18.90
   0  -2  -4  292.77   11.30
   0  -2   4  292.77   12.50
   0  -2  -4  291.27   12.50
   0  -2  -4  295.67   19.30
   0   2   4  256.17   19.80
   0   2  -4  273.67   12.60
   0   2  -4  281.17   20.00
   0   2  -4  301.77   16.40
   0   2   4  276.17   18.00
   0   2   4  288.47   12.80
   0   2  -4  304.97   13.10
   0   2  -4  275.77   17.00
   0   2   4  310.57   19.90
   0   2   4  302.17   13.30
   1  -2   4  691.43   30.00
   1  -2   4  686.73   23.80
   1  -2   4  645.94   23.00
  -1  -2  -4  687.73   31.00
   1  -2   4  648.64   27.60
  -1  -2  -4  669.83   20.30
  -1  -2  -4  690.53   22.90
  -1  -2  -4  648.94   30.10
  -1  -2  -4  647.44   22.40
  -1  -2  -4  656.13   21.90
  -1   2  -4  683.23   27.50
  -1   2  -4  656.73   17.80
   1   2   4  596.84   30.80
   1   2   4  703.33   32.50
   1   2   4  677.03   22.10
   1   2   4  693.33   23.80
  -1   2  -4  667.83   23.50
  -1   2  -4  662.43   32.40
  -1   2  -4  661.33   28.90
   1   2   4  671.43   23.20
  -1   2  -4  703.63   23.80
   2  -2   4  130.99   15.30
   2  -2   4  113.79   11.70
  -2  -2  -4  142.59    9.20
  -2  -2  -4  141.19   14.60
   2  -2   4  120.69   10.70
  -2  -2  -4  156.78    8.60
  -2  -2  -4  145.09   14.20
  -2  -2  -4  158.88    7.10
  -2  -2  -4  164.48   10.20
   2  -2   4  158.78   10.10
   2   2   4  155.58   10.00
   2   2   4  136.89   19.00
   2   2   4  146.49   15.10
   2   2   4  156.78    8.80
  -2   2  -4  153.18   14.40
   2   2   4  150.28   17.90
  -2   2  -4  133.49    9.80
  -2   2  -4  145.89   16.00
  -2   2  -4  151.08   10.50
   3  -2   4   38.80    8.40
  -3  -2  -4   32.50    5.60
  -3  -2  -4   41.80   11.60
  -3  -2  -4   40.00    6.70
  -3  -2  -4   22.10    9.60
  -3  -2  -4   31.90    4.00
   3  -2   4   26.60    8.40
  -3  -2  -4   31.90    7.50
   3  -2   4   41.70   12.60
   3  -2   4   25.40    6.70
   3   2   4   23.50    7.90
   3   2   4   55.29   16.30
  -3   2  -4   33.60    7.00
   3   2   4   27.50    6.50
  -3   2  -4   26.60   10.70
  -3   2  -4   19.10    9.00
   3   2   4   23.40    5.20
  -3   2  -4   26.00    7.80
  -3   2  -4   40.40    7.60
   3   2   4   24.00   12.70
   4  -2   4   18.10    6.30
  -4  -2  -4   35.10   11.00
  -4  -2  -4   30.20    7.00
  -4  -2  -4   31.00   11.80
  -4  -2  -4   23.90    4.30
   4  -2   4   32.00   15.50
   4  -2   4   17.10    7.50
  -4  -2  -4   31.30    8.10
  -4  -2  -4   21.50    5.50
   4  -2   4   18.40    7.20
   4   2   4   38.90   16.20
   4   2   4   28.80   11.80
  -4   2  -4   24.50   12.50
  -4   2  -4   31.30   10.50
  -4   2  -4   20.80    6.40
   4   2   4   18.90    6.70
   4   2   4   30.80    9.30
  -4   2  -4   24.00    6.90
   4   2   4   28.00    5.30
   5  -2   4    7.20    8.10
  -5  -2  -4    3.80    9.80
   5  -2   4    3.80   17.60
   5  -2   4   15.10    9.40
  -5  -2  -4   -5.50    3.90
  -5  -2  -4   -6.30    7.50
  -5  -2  -4    5.80    6.00
   5  -2   4   -0.10    5.60
   5   2   4   -1.50    8.80
  -5   2  -4   -3.60    7.00
  -5   2  -4    5.50   10.30
   5   2   4    2.10    5.00
   5   2   4    9.90   14.70
  -5   2  -4    8.20    6.90
  -6  -2  -4   39.60    9.70
   6  -2   4   29.10   11.20
   6  -2   4   22.20   18.20
  -6   2  -4   25.70    8.90
   6   2   4   20.70   17.20
  -6   2  -4   18.50    8.90
   6   2   4   19.10   10.60
  -7  -2  -4    0.50    7.00
   7  -2   4   14.30    9.90
   7  -2   4   18.90   17.90
  -7   2  -4   16.80    9.00
   7   2   4  -11.30   14.70
   7   2   4   19.20   10.10
  -7   2  -4   18.50    8.40
  -8  -2  -4    4.50   12.20
  -8  -2  -4   14.20    8.20
   8  -2   4   -1.00    8.90
   8  -2   4   26.80   21.70
   8   2   4   -5.20   15.60
  -8   2  -4    1.10    6.20
   8   2   4   -4.80    9.70
  -8   2  -4   25.00    9.90
  -9  -2  -4   14.00    9.00
   9  -2   4   -9.40   17.80
   9  -2   4   14.50   11.30
  -9  -2  -4  -11.10   13.40
   9   2   4   15.10   11.90
   9   2   4    2.10   17.10
  -9   2  -4   10.80    8.90
   9   2   4    2.70   17.60
  10  -2   4   46.90   24.50
 -10  -2  -4   20.90   18.30
 -10  -2  -4   11.00   11.70
  10  -2   4  -13.00   10.70
  10   2   4    6.20   11.40
  10   2   4  -12.90   24.20
  10   2   4   49.00   33.50
 -10   2  -4    2.90    9.80
 -13  -3   4   15.10   13.40
  13  -3  -4    0.90   18.10
 -13   3   4   18.80   10.60
  13   3  -4   10.60   12.60
  13   3  -4  -66.89   62.69
 -12  -3   4   -0.50   11.00
 -12  -3   4  -12.70   16.20
  12  -3  -4   -3.20   10.10
 -12   3   4   10.70   12.10
  12   3  -4   -0.80   10.80
 -12   3   4    6.20    9.20
  12   3  -4    7.30   21.00
  11  -3  -4    2.30    9.30
 -11  -3   4    2.00   11.10
 -11  -3   4   -9.10   13.50
 -11  -3   4    9.20    7.80
 -11  -3   4  -12.80    9.70
 -11   3   4    1.50    8.40
 -11   3   4    5.00   35.60
  11   3  -4  -13.60   17.70
  11   3  -4   -3.10    9.00
 -11   3   4    7.10   10.80
 -10  -3   4    7.10   10.40
 -10  -3   4    7.80    8.30
  10  -3  -4    9.70    8.70
 -10  -3   4   -2.70   10.30
 -10  -3   4   -2.30   10.20
 -10  -3   4    2.50    7.90
 -10   3   4    4.70   16.10
 -10   3   4   -0.50    9.30
  10   3  -4    6.60   17.30
  10   3  -4    5.60    9.50
 -10   3   4   -2.60    9.80
  -9  -3   4   77.69   11.90
  -9  -3   4   60.19   15.20
   9  -3  -4   96.39   17.80
  -9  -3   4   60.59   13.70
  -9  -3   4   77.99   11.80
  -9  -3   4   40.70   14.40
  -9  -3   4   83.09   11.60
   9  -3  -4   73.09   12.70
  -9   3   4   70.29   13.70
  -9   3   4   71.19   22.10
  -9   3   4   68.39   13.50
   9   3  -4   91.99   13.50
   9   3  -4   45.60    9.60
   9   3  -4   64.19   20.40
  -8  -3   4   41.20   13.10
   8  -3  -4   59.59   10.00
  -8  -3   4   41.00   11.90
  -8  -3   4   37.70    8.70
  -8  -3   4   57.89   10.70
   8  -3  -4   53.69    9.40
  -8  -3   4   41.90   14.30
   8  -3  -4   51.09   16.50
  -8  -3   4   42.80    9.60
  -8  -3   4   57.89   15.10
   8   3  -4   42.30    8.50
  -8   3   4   70.29   13.00
   8   3  -4   58.29   17.10
  -8   3   4   69.19   17.50
  -8   3   4   63.09   12.40
  -8   3   4   44.70   11.30
   8   3  -4   50.99   10.90
   8   3  -4   52.19    9.00
  -7  -3   4   83.19    9.40
  -7  -3   4   61.99    9.40
   7  -3  -4   87.39   11.60
  -7  -3   4   87.69   10.60
   7  -3  -4   91.59   12.20
  -7  -3   4   82.89   12.10
  -7  -3   4   54.49   13.40
  -7  -3   4   86.39   15.30
   7  -3  -4   66.69    9.60
   7  -3  -4   75.79   14.20
  -7  -3   4   74.59   16.20
  -7   3   4   77.29   10.10
  -7   3   4   75.99   18.70
  -7   3   4   64.29   11.70
  -7   3   4   76.69   12.30
   7   3  -4   84.39   15.80
   7   3  -4   64.49   10.80
   7   3  -4  102.99   19.80
   7   3  -4   72.09    9.50
  -7   3   4   98.09   13.10
  -6  -3   4    0.20    9.30
  -6  -3   4    8.10    7.30
   6  -3  -4    7.20    8.10
  -6  -3   4   10.60    5.70
  -6  -3   4   27.30   12.30
   6  -3  -4    4.60    5.90
   6  -3  -4   19.90    7.70
   6  -3  -4    9.80    5.40
  -6  -3   4    7.60    5.20
  -6  -3   4   10.10    5.10
  -6  -3   4   10.80    7.60
  -6  -3   4   19.90    6.10
  -6   3   4    6.00    5.90
  -6   3   4   -2.70    9.10
   6   3  -4   18.70    5.50
   6   3  -4    6.30   10.60
  -6   3   4    6.80    6.90
   6   3  -4    7.40    5.30
   6   3  -4    5.90    9.10
   6   3  -4    8.00    6.70
  -6   3   4    4.60    7.10
  -6   3   4    0.30    6.40
   5  -3  -4  127.09    8.90
  -5  -3   4  114.79    8.00
   5  -3  -4  135.49   12.80
  -5  -3   4  130.39   15.10
  -5  -3   4  115.89   13.60
  -5  -3   4  102.69    7.70
  -5  -3   4  121.59    8.30
   5  -3  -4  124.49    9.50
  -5  -3   4  135.69    9.80
  -5  -3   4  122.39   11.00
  -5  -3   4  121.29   13.90
   5  -3  -4  115.49   10.00
  -5   3   4  124.19   12.00
   5   3  -4  108.49    8.80
   5   3  -4  102.79    8.70
  -5   3   4  128.49   11.30
  -5   3   4  126.09   10.20
   5   3  -4  107.59   12.70
  -5   3   4  115.49    9.40
   5   3  -4  119.49    9.70
   5   3  -4  119.49    9.60
  -5   3   4  140.89   19.60
   5   3  -4  161.88   21.80
   5   3  -4  148.29   18.80
   5   3  -4  108.39    9.40
  -4  -3   4   14.50    8.00
   4  -3  -4   22.70    4.30
   4  -3  -4   21.10   10.00
  -4  -3   4   11.50    6.60
   4  -3  -4   14.40    7.90
   4  -3  -4   22.40    5.70
  -4  -3   4   16.10    5.00
  -4  -3   4   19.40    9.30
   4  -3  -4   19.30    5.90
   4  -3  -4   18.50    5.00
  -4  -3   4   14.60    8.00
  -4  -3   4   18.40    5.00
  -4   3   4   13.50    5.50
   4   3  -4   19.20    5.40
  -4   3   4   20.50    7.80
   4   3  -4   25.40    7.00
   4   3  -4   19.10    5.80
   4   3  -4   21.60    9.20
   4   3  -4   29.50    7.10
   4   3  -4   17.10    5.50
  -4   3   4   11.30   14.80
   4   3  -4    5.20    7.00
  -4   3   4   14.00    6.60
  -4   3   4   22.70    8.00
   3  -3  -4  347.07   19.30
   3  -3  -4  357.86   13.70
  -3  -3   4  330.97   12.80
  -3  -3   4  332.37   15.70
   3  -3  -4  329.37   14.70
  -3  -3   4  328.97   12.70
  -3  -3   4  348.77   20.20
  -3  -3   4  340.87   20.20
  -3  -3   4  351.56   18.50
   3  -3  -4  294.27   16.20
   3  -3  -4  299.77   20.90
  -3   3   4  315.97   14.00
   3   3  -4  333.07   15.60
  -3   3   4  355.26   24.40
   3   3  -4  355.96   21.70
  -3   3   4  348.67   14.60
   3   3  -4  340.77   18.10
   3   3  -4  331.37   14.00
  -3   3   4  334.87   10.00
  -3   3   4  330.17   18.90
  -3   3   4  305.87   12.00
   3   3  -4  321.77   13.50
   3   3  -4  320.67   20.20
   3   3  -4  311.87   18.80
  -3   3   4  339.27   15.60
   3   3  -4  354.66   15.30
   2  -3  -4   52.69    6.70
  -2  -3   4   64.69    9.20
  -2  -3   4   60.49    6.60
  -2  -3   4   63.09    6.50
   2  -3  -4   54.29    7.00
   2  -3  -4   57.49    6.50
   2  -3  -4   59.29    6.90
   2  -3  -4   47.90    3.70
   2  -3  -4   58.79   11.30
  -2  -3   4   73.09   12.50
   2   3  -4   49.20   11.30
  -2   3   4   56.29   10.80
   2   3  -4   59.99    7.30
  -2   3   4   46.70   13.70
  -2   3   4   44.50   12.60
   2   3  -4   50.29    3.80
  -2   3   4   59.79    7.40
  -2   3   4   57.29    7.50
  -2   3   4   45.40    7.50
   2   3  -4   68.29   13.00
   2   3  -4   53.99   10.70
   2   3  -4   62.29    8.40
  -1  -3   4 1182.08   34.70
   1  -3  -4 1237.28   36.30
   1  -3  -4 1180.78   45.00
   1  -3  -4 1166.08   36.10
   1  -3  -4 1217.28   35.10
  -1  -3   4 1166.08   34.50
   1  -3  -4 1192.78   34.50
  -1  -3   4 1207.28   42.10
   1  -3  -4 1188.48   34.40
  -1  -3   4 1154.78   37.00
  -1   3   4 1182.18   43.60
   1   3  -4 1212.08   45.20
   1   3  -4 1137.59   37.10
  -1   3   4 1178.78   46.70
  -1   3   4 1211.68   35.40
  -1   3   4 1206.48   35.80
   1   3  -4 1183.48   43.50
   1   3  -4 1168.88   35.50
   1   3  -4 1156.98   36.90
  -1   3   4 1212.38   35.70
   1   3  -4 1181.18   41.60
  -1   3   4 1217.18   45.90
   1   3  -4 1203.38   35.70
   0  -3  -4  387.26   23.00
   0  -3   4  430.66   16.00
   0  -3  -4  426.36   14.60
   0  -3  -4  406.86   16.50
   0  -3  -4  404.66   23.40
   0  -3   4  430.26   20.60
   0  -3   4  447.36   21.00
   0  -3  -4  444.06   15.50
   0  -3  -4  430.66   15.20
   0  -3   4  420.16   16.50
   0   3  -4  422.56   16.40
   0   3   4  439.26   15.00
   0   3  -4  421.86   19.70
   0   3  -4  410.96   20.60
   0   3   4  410.36   16.40
   0   3   4  406.46   25.20
   0   3   4  400.86   16.10
   0   3  -4  400.86   17.80
   0   3   4  439.46   25.30
   0   3  -4  421.66   25.10
   0   3   4  404.36   22.60
   0   3  -4  433.16   16.70
   0   3  -4  440.06   13.40
  -1  -3  -4    3.70    3.90
   1  -3   4   -6.70    8.00
   1  -3   4    3.40    5.70
  -1  -3  -4    3.20    4.00
  -1  -3  -4   -2.60    3.80
   1  -3   4   -2.60    4.80
  -1  -3  -4    6.30    7.80
  -1  -3  -4   -2.10    2.60
   1  -3   4   11.90    4.60
  -1  -3  -4    5.60    8.00
  -1   3  -4   -2.20    8.30
  -1   3  -4   -1.90    6.60
   1   3   4    2.20    5.40
  -1   3  -4   -1.10    5.70
   1   3   4   -5.60    3.50
   1   3   4    6.50    9.50
  -1   3  -4    0.10    4.70
   1   3   4   -1.90    4.40
  -1   3  -4    4.20    1.40
  -1   3  -4   -4.60    4.30
   1   3   4   14.30   11.30
  -2  -3  -4    9.40    4.70
  -2  -3  -4   11.80    8.70
   2  -3   4   11.80    6.20
  -2  -3  -4   17.30    5.50
   2  -3   4    2.40    8.60
   2  -3   4   13.70    6.50
   2  -3   4    7.20    4.70
  -2  -3  -4   11.40    2.30
  -2  -3  -4    5.30    4.20
  -2  -3  -4   19.00    9.10
  -2   3  -4   -5.10    6.70
   2   3   4   22.20    5.90
  -2   3  -4   17.70   10.50
   2   3   4   22.80    9.60
  -2   3  -4    9.70    5.00
   2   3   4   11.20    5.10
  -2   3  -4   23.20    6.40
   2   3   4    7.50    9.90
  -3  -3  -4    6.90    8.50
  -3  -3  -4   17.40    5.60
  -3  -3  -4   26.00    6.20
  -3  -3  -4    1.30    6.80
   3  -3   4   16.60    6.90
   3  -3   4   12.50    7.00
   3  -3   4    8.30    5.40
   3  -3   4   20.30   11.60
   3   3   4    5.40   11.00
  -3   3  -4   14.30    9.10
   3   3   4   11.40    7.00
   3   3   4   13.70    5.30
  -3   3  -4    7.50    5.50
   3   3   4   14.90   13.20
  -3   3  -4   12.50    6.30
  -3   3  -4   13.30    6.80
   3   3   4    4.30    4.80
  -4  -3  -4   48.90   13.20
   4  -3   4   59.29   18.50
  -4  -3  -4   48.10   12.40
  -4  -3  -4   50.29    7.80
  -4  -3  -4   65.59   10.40
   4  -3   4   38.50    9.50
  -4  -3  -4   60.39    8.60
   4  -3   4   48.90    9.80
  -4   3  -4   56.29   10.00
  -4   3  -4   46.50   14.20
  -4   3  -4   49.60   10.20
   4   3   4   39.10   13.90
  -4   3  -4   51.89    9.60
   4   3   4   47.70    7.00
   4   3   4   54.99   10.60
   4   3   4   57.79    8.90
  -4   3  -4   47.80   12.70
   4   3   4   40.00   12.70
   5  -3   4  108.19   23.00
  -5  -3  -4  119.79   12.60
  -5  -3  -4  132.09   20.00
   5  -3   4   94.59   10.70
   5  -3   4   79.09   12.90
  -5  -3  -4   96.69   10.80
   5   3   4  133.79   23.80
  -5   3  -4  118.09   13.60
   5   3   4  123.09   13.60
  -5   3  -4  104.69   13.40
  -6  -3  -4   -2.70   12.90
  -6  -3  -4    3.90    8.10
   6  -3   4   -5.00    8.30
   6  -3   4   38.40   17.70
  -6  -3  -4    8.30    7.60
  -6   3  -4   -5.20    7.40
  -6   3  -4    8.90    9.50
   6   3   4   13.80   10.30
   6   3   4   19.60   16.30
   7  -3   4    4.40   15.60
  -7  -3  -4    5.60   13.80
  -7  -3  -4   14.10    8.30
   7  -3   4    5.70    9.20
  -7   3  -4    5.00    9.00
   7   3   4  -11.70   14.20
   7   3   4   12.60    9.30
  -7   3  -4   13.90    9.20
   8  -3   4    8.30   16.20
  -8  -3  -4   -2.50   12.50
   8  -3   4    2.60    9.90
  -8  -3  -4    4.10    6.30
   8   3   4   15.70   17.80
   8   3   4   16.50    9.70
  -8   3  -4   -2.70    7.10
  -8   3  -4    5.10    9.40
   9  -3   4    6.20   11.50
  -9  -3  -4    1.10   13.00
   9   3   4   17.20   22.50
   9   3   4   13.80   11.60
   9   3   4   13.10   23.80
  -9   3  -4    1.40    8.00
 -12  -4   4   26.60   20.10
  12  -4  -4  -12.90    8.60
 -12  -4   4    7.30   11.80
  12   4  -4   -1.60   23.00
 -12   4   4    8.60    7.40
  12   4  -4    9.00   11.40
 -12   4   4   -5.30   28.60
 -12   4   4    3.30   12.00
 -11  -4   4    6.00   12.00
 -11  -4   4    1.40    9.00
  11  -4  -4    5.00    9.80
 -11   4   4   27.00   11.60
 -11   4   4   14.70   18.80
 -11   4   4   -2.30    9.60
  11   4  -4   34.70   19.00
  11   4  -4   -5.20    8.30
 -10  -4   4   -2.80    9.70
  10  -4  -4    1.40    9.10
 -10  -4   4   -2.10   12.10
 -10  -4   4    7.60   12.80
 -10  -4   4   16.70   14.20
  10   4  -4   33.10   19.80
 -10   4   4   -4.00   10.30
 -10   4   4   27.20   24.80
  10   4  -4   10.60    9.30
 -10   4   4   -2.40    9.80
  -9  -4   4   -2.50    8.90
   9  -4  -4    1.90    7.60
  -9  -4   4    7.20    7.60
  -9  -4   4    0.10   10.70
  -9  -4   4    1.40   12.90
  -9   4   4   20.80   17.20
   9   4  -4   27.00   21.50
   9   4  -4   -1.70    7.60
   8  -4  -4   38.70    7.90
   8  -4  -4   37.30    9.90
  -8  -4   4   60.29    9.40
  -8  -4   4   29.30   14.80
  -8  -4   4   61.59   13.60
   8  -4  -4   64.99   13.90
  -8  -4   4  100.39   19.40
   8   4  -4   49.30    8.40
  -8   4   4   30.90   10.40
  -8   4   4   45.50   11.20
   8   4  -4   66.09   11.70
  -8   4   4   81.69   21.90
   8   4  -4   40.40   11.80
   8   4  -4   48.00   18.00
  -7  -4   4    9.30    5.60
   7  -4  -4   13.00    5.70
  -7  -4   4   22.70   10.20
  -7  -4   4   10.30    5.30
  -7  -4   4    8.50    9.10
  -7  -4   4   23.30   12.30
   7  -4  -4   10.00    6.90
   7  -4  -4    3.30    8.30
  -7   4   4   11.30    7.80
   7   4  -4   16.90   11.20
  -7   4   4   14.80    8.50
  -7   4   4    8.40   13.70
  -7   4   4    1.70    6.50
  -7   4   4   -4.30    6.90
   7   4  -4    0.90    7.10
   7   4  -4   40.70   15.60
   7   4  -4    6.50    6.00
   6  -4  -4  115.79    8.90
   6  -4  -4  102.79   10.60
  -6  -4   4  111.29   16.20
  -6  -4   4  146.39   16.70
   6  -4  -4  128.59   10.30
  -6  -4   4  121.19    8.20
  -6  -4   4  120.59    8.10
  -6  -4   4  109.59    9.40
  -6  -4   4  129.49   17.70
   6  -4  -4  113.49   12.40
  -6  -4   4  175.88   37.70
  -6   4   4  117.99   11.20
   6   4  -4  110.89   10.00
  -6   4   4  164.08   24.60
   6   4  -4   94.99    9.00
  -6   4   4  125.69   12.10
  -6   4   4  117.69   12.80
  -6   4   4  120.69   11.90
   6   4  -4  139.09   21.80
   6   4  -4  110.39   10.00
  -5  -4   4   30.50   10.40
  -5  -4   4   35.90    5.50
   5  -4  -4   44.40   10.00
  -5  -4   4   40.30   13.20
   5  -4  -4   34.30    6.40
   5  -4  -4   26.30    6.80
  -5  -4   4   33.00    5.10
  -5  -4   4   50.49   12.50
   5  -4  -4   42.10    7.00
  -5  -4   4   31.60    8.90
  -5  -4   4   35.70    4.80
  -5   4   4   43.40    7.50
  -5   4   4   29.20   13.80
   5   4  -4   20.90   11.80
   5   4  -4   25.30    8.70
   5   4  -4   39.50    7.60
  -5   4   4   31.20    8.20
   5   4  -4   27.80    6.30
  -5   4   4   26.80    7.60
   5   4  -4   43.70   11.30
   5   4  -4   40.00   13.60
   5   4  -4   36.70    6.20
   5   4  -4   28.00    6.20
  -5   4   4   27.50    8.10
  -4  -4   4   22.40    7.90
  -4  -4   4   34.50   10.80
   4  -4  -4   29.60    5.60
   4  -4  -4   30.40    5.30
   4  -4  -4   30.60    6.60
   4  -4  -4   25.40   11.20
  -4  -4   4   26.00    4.50
  -4  -4   4   23.40    8.80
  -4  -4   4   26.60   11.70
   4  -4  -4   25.80    8.40
  -4  -4   4   31.80    4.60
   4   4  -4   31.70    6.20
  -4   4   4   23.60    6.20
  -4   4   4   27.60    5.00
  -4   4   4   17.90    6.40
  -4   4   4   29.20   11.90
   4   4  -4   20.60    5.80
  -4   4   4   14.20    6.80
   4   4  -4   30.10    7.20
   4   4  -4   12.20    9.80
   4   4  -4   22.00   11.20
   4   4  -4   25.30    6.00
  -4   4   4   29.60    5.50
  -4   4   4   35.70    8.90
   4   4  -4   28.10    7.20
   4   4  -4   24.70    8.80
   3  -4  -4   51.69   11.90
   3  -4  -4   41.80    5.50
  -3  -4   4   34.60    4.50
  -3  -4   4   26.10    9.40
   3  -4  -4   41.80    8.10
   3  -4  -4   47.00    5.90
   3  -4  -4   29.40    6.80
  -3  -4   4   34.10    8.20
  -3  -4   4   44.40    4.80
   3  -4  -4   32.10    6.40
  -3  -4   4   40.70   10.80
  -3   4   4   34.30    6.20
   3   4  -4   48.30   12.30
  -3   4   4   35.40    7.10
   3   4  -4   41.80    6.40
  -3   4   4   34.40   12.90
  -3   4   4   37.40    7.30
  -3   4   4   40.60    9.80
   3   4  -4   35.80    7.60
  -3   4   4   43.70    5.40
   3   4  -4   25.40    8.20
  -3   4   4   34.70    5.90
   3   4  -4   46.10   12.50
   3   4  -4   38.80    6.10
   3   4  -4   35.80    8.90
   2  -4  -4  432.16   16.80
   2  -4  -4  427.36   17.30
  -2  -4   4  411.76   13.40
  -2  -4   4  400.96   13.50
  -2  -4   4  408.86   22.20
   2  -4  -4  437.86   14.40
  -2  -4   4  391.96   18.20
   2  -4  -4  411.96   14.10
   2  -4  -4  410.76   24.20
   2  -4  -4  412.56   20.20
  -2   4   4  426.56   25.30
   2   4  -4  428.96   24.10
  -2   4   4  412.16   15.90
   2   4  -4  388.16   22.70
  -2   4   4  427.96   16.30
  -2   4   4  414.06   17.10
   2   4  -4  416.36   15.40
  -2   4   4  433.86   29.70
   2   4  -4  388.36   23.60
  -2   4   4  412.46   22.10
   2   4  -4  416.26   18.00
   2   4  -4  405.96   13.30
   2   4  -4  411.16   15.50
   2   4  -4  377.26   22.50
   1  -4  -4  113.79    9.30
   1  -4  -4  103.49   12.90
   1  -4  -4  116.99    6.50
  -1  -4   4  111.09   12.60
   1  -4  -4  106.29    7.80
   1  -4  -4  109.89    6.80
   1  -4  -4  124.89    9.40
  -1  -4   4  107.09    6.20
  -1  -4   4  112.09    6.50
   1  -4  -4  103.49   12.20
   1  -4  -4  115.79    6.20
   1   4  -4  110.69    6.80
   1   4  -4   89.99    9.50
  -1   4   4  141.39   23.90
   1   4  -4  107.09    8.90
   1   4  -4  105.89    7.70
   1   4  -4  122.09   16.90
  -1   4   4  107.89    7.80
   1   4  -4  115.29    7.90
   1   4  -4  111.69   14.10
  -1   4   4  108.69    8.40
  -1   4   4  114.59   16.80
   1   4  -4  108.99   12.90
  -1   4   4  123.59    8.40
   1   4  -4  121.49   14.50
  -1   4   4  113.19   12.40
   0  -4  -4  295.87   11.40
   0  -4  -4  299.17   13.80
   0  -4  -4  297.17   20.40
   0  -4  -4  288.17   16.00
   0  -4   4  286.27   11.80
   0  -4  -4  278.77   10.70
   0  -4  -4  240.68   19.10
   0  -4  -4  292.77   12.60
   0  -4   4  278.37   11.30
   0  -4  -4  280.37   20.00
   0   4   4  301.37   21.90
   0   4  -4  302.37   21.60
   0   4   4  295.37   12.80
   0   4  -4  279.37   12.90
   0   4  -4  285.17   10.50
   0   4  -4  276.27   14.70
   0   4  -4  291.07   13.10
   0   4   4  297.07   11.80
   0   4   4  279.67   12.90
   0   4  -4  284.57   17.00
   0   4  -4  289.07   16.40
   0   4   4  322.67   23.10
  -1  -4  -4  241.08   12.70
   1  -4   4  234.28   14.30
  -1  -4  -4  258.57   16.50
  -1  -4  -4  260.67   20.50
  -1  -4  -4  226.28   18.80
  -1  -4  -4  235.38   18.60
   1  -4   4  234.78   11.00
  -1  -4  -4  249.48    8.80
  -1  -4  -4  238.88    9.80
   1  -4   4  225.78   11.40
  -1  -4  -4  238.18   12.60
  -1  -4  -4  237.58   10.20
   1   4   4  235.88   19.50
  -1   4  -4  240.38   12.50
  -1   4  -4  231.78   17.00
  -1   4  -4  231.18    8.00
   1   4   4  235.18   11.70
   1   4   4  254.97   21.00
  -1   4  -4  229.88   13.70
  -1   4  -4  235.68   12.30
   1   4   4  262.17   12.80
  -1   4  -4  244.38   14.60
   1   4   4  223.98   12.10
  -1   4  -4  256.47   21.00
   2  -4   4   35.90   12.40
  -2  -4  -4   27.90    5.90
  -2  -4  -4   35.20    6.50
   2  -4   4   36.90    8.20
   2  -4   4   32.50    6.10
  -2  -4  -4   37.40    5.90
   2  -4   4   39.60    7.00
  -2  -4  -4   47.50   11.10
  -2  -4  -4   45.80   12.10
   2   4   4   38.40    6.70
   2   4   4   51.29   12.30
  -2   4  -4   26.50    6.80
  -2   4  -4   45.10    7.60
   2   4   4   31.50   12.30
  -2   4  -4   35.30   10.90
   2   4   4   35.00    6.40
   3  -4   4   59.99    9.90
  -3  -4  -4   58.09    7.90
  -3  -4  -4   52.09   13.30
  -3  -4  -4   49.99    6.50
  -3  -4  -4   33.20   13.70
   3  -4   4   36.30   13.60
   3  -4   4   37.80    7.80
   3  -4   4   43.90    7.50
  -3  -4  -4   38.50   11.20
   3   4   4   61.99   18.70
  -3   4  -4   56.39    9.60
   3   4   4   42.30    9.10
   3   4   4   42.10    7.60
  -3   4  -4   45.50    9.10
  -3   4  -4   31.50   11.00
  -3   4  -4   40.80   13.10
  -4  -4  -4    5.10    5.20
   4  -4   4   -3.40    5.20
  -4  -4  -4   10.60   11.10
  -4  -4  -4   13.80   13.10
  -4  -4  -4    4.00    6.10
   4  -4   4   21.10    8.20
   4  -4   4   -4.70   12.60
  -4  -4  -4    2.60    5.60
  -4   4  -4    3.10    9.20
  -4   4  -4    5.50    7.10
   4   4   4   -6.30   12.60
  -4   4  -4   -5.80    5.90
  -4   4  -4    2.00    6.10
   4   4   4    5.30    8.10
   4   4   4    0.10    7.90
   4   4   4    8.30    6.00
  -5  -4  -4   21.60    8.50
  -5  -4  -4   11.90   13.20
   5  -4   4   21.70    7.40
   5  -4   4   31.90   15.80
   5  -4   4    5.20    8.60
   5   4   4   11.80   10.20
  -5   4  -4   14.80    8.40
  -5   4  -4   12.90    8.60
   5   4   4   38.00   19.70
   5   4   4    7.70    8.40
   6  -4   4   13.30    9.20
  -6  -4  -4    3.80    8.40
  -6  -4  -4   10.50   13.20
   6   4   4    3.20    8.90
  -6   4  -4   20.30    9.40
   6   4   4   13.70   26.10
  -6   4  -4   21.60    9.70
   7  -4   4   18.30   10.00
  -7  -4  -4   15.60   12.90
  -7  -4  -4   12.60   11.80
  -7   4  -4   13.70    9.60
   7   4   4   37.30   18.60
   7   4   4   -0.70    9.50
  -7   4  -4    9.70    9.20
   8  -4   4    7.20   10.00
  -8  -4  -4   14.40   16.50
   8   4   4    5.90   17.90
   8   4   4   -4.40    8.70
  -8   4  -4    5.50    9.90
   8   4   4   57.79   20.00
  -8   4  -4   16.90   10.90
   9  -4   4    7.30   10.90
  -9  -4  -4   -7.90   15.90
   9   4   4   -5.60   19.30
   9   4   4   17.30   22.00
  -9   4  -4  -11.20   12.50
   9   4   4   20.60   12.10
 -12  -5   4   -5.20   15.10
 -12  -5   4   31.60   12.30
 -12   5   4    9.90   13.70
 -12   5   4  -23.90   25.60
  12   5  -4   21.20   28.50
 -12   5   4  -12.70   16.20
  12   5  -4   48.80   12.50
 -11  -5   4    7.80   11.30
 -11  -5   4   -2.10   14.20
 -11  -5   4    9.20   16.50
  11  -5  -4    9.40   10.40
 -11   5   4   12.40   20.60
 -11   5   4    7.70   11.70
 -11   5   4    2.30    9.80
  11   5  -4  -14.20    9.00
  11   5  -4   22.10   19.90
 -10  -5   4    7.80   13.10
 -10  -5   4   16.50   12.30
 -10  -5   4    9.00   14.20
 -10   5   4   -3.70    9.50
  10   5  -4    6.80   18.60
 -10   5   4   10.80   18.40
  10   5  -4    8.30   10.30
 -10   5   4    7.90    9.80
  -9  -5   4   -3.50   11.20
  -9  -5   4    5.10   11.70
   9  -5  -4    1.50    7.40
  -9  -5   4   16.30    9.30
  -9   5   4   -2.30    9.40
   9   5  -4  -13.20   13.60
   9   5  -4    5.50    8.20
  -9   5   4   -5.00    8.00
  -9   5   4   12.40   16.20
  -8  -5   4    6.20   10.20
   8  -5  -4   27.80    8.30
  -8  -5   4    3.00   12.10
  -8  -5   4   11.70   12.30
   8   5  -4    5.80    8.00
  -8   5   4   27.50   19.10
  -8   5   4   12.40   11.20
  -8   5   4   14.30    9.20
   8   5  -4  -11.50   13.40
  -7  -5   4   71.09   14.50
   7  -5  -4   93.09   13.90
   7  -5  -4   95.29   11.50
  -7  -5   4   67.59   16.70
   7  -5  -4   94.19   10.40
  -7  -5   4   94.59   19.80
  -7  -5   4   87.39    7.90
  -7   5   4   90.79   14.20
   7   5  -4   97.59   10.80
   7   5  -4   90.39    9.30
  -7   5   4  100.79   13.50
   7   5  -4  107.09   20.90
   7   5  -4   74.49   11.70
  -7   5   4  118.89   23.60
   6  -5  -4    9.30    8.20
  -6  -5   4   17.60   11.50
  -6  -5   4    7.30    9.60
  -6  -5   4   25.20   12.00
   6  -5  -4   14.70    5.40
   6  -5  -4   11.60    6.30
  -6  -5   4   13.60    4.40
  -6  -5   4   10.10    8.90
   6   5  -4   12.90   12.30
  -6   5   4   -0.30    7.30
  -6   5   4   21.70   14.90
   6   5  -4   -1.30    5.30
  -6   5   4   11.30    7.80
  -6   5   4   15.10    6.70
   6   5  -4    7.30    6.90
   6   5  -4   11.70    5.80
  -6   5   4   11.30    7.00
  -6   5   4   13.50    7.00
   5  -5  -4   16.10    4.30
  -5  -5   4   29.70   11.20
  -5  -5   4    3.60   11.40
  -5  -5   4    9.90    8.80
   5  -5  -4   20.10    5.50
   5  -5  -4   23.40    7.00
  -5  -5   4   29.20   10.10
  -5  -5   4   17.20    2.90
   5   5  -4   11.90    5.90
   5   5  -4   24.90    6.20
  -5   5   4   16.30    7.30
   5   5  -4   17.30    8.70
   5   5  -4   12.50   12.30
  -5   5   4   12.00   12.70
   5   5  -4   20.20    6.60
  -5   5   4   21.70    7.60
  -5   5   4   15.20    6.50
  -5   5   4   16.50    7.70
  -5   5   4   14.60    4.90
   5   5  -4   11.10    4.80
   4  -5  -4   85.39    8.10
  -4  -5   4  112.69   19.40
   4  -5  -4   85.19    6.40
   4  -5  -4   75.79    6.00
   4  -5  -4   93.19    9.40
  -4  -5   4   91.69   16.00
  -4  -5   4   89.99   13.60
   4  -5  -4  118.09   12.40
   4   5  -4   92.39    7.90
  -4   5   4   74.09   16.80
  -4   5   4   78.39    6.50
   4   5  -4   84.19    9.80
   4   5  -4   95.69    9.90
   4   5  -4   86.29    7.50
  -4   5   4   80.29    9.20
   4   5  -4   83.49   16.40
   4   5  -4   88.09   14.70
  -4   5   4   94.39   11.40
  -4   5   4  100.09   13.40
   4   5  -4   80.99   10.00
  -4   5   4   89.29    9.60
  -4   5   4   87.09    9.50
   3  -5  -4   26.40    4.00
   3  -5  -4   27.30    3.70
   3  -5  -4   21.90    7.10
   3  -5  -4   22.20    6.20
  -3  -5   4   12.50    7.30
   3  -5  -4   34.40   10.80
  -3  -5   4   34.70    9.20
  -3  -5   4   29.20   10.50
   3  -5  -4   23.10    6.10
   3   5  -4   22.40    8.50
   3   5  -4   19.70    9.00
   3   5  -4   32.40    5.90
   3   5  -4   24.50    5.40
  -3   5   4   32.70    6.50
  -3   5   4   20.40    6.20
   3   5  -4   24.90   10.80
  -3   5   4   32.70    9.60
   3   5  -4   26.90    5.50
  -3   5   4   18.40    6.00
  -3   5   4   24.40    4.90
  -3   5   4   29.50   13.30
  -3   5   4   21.20    7.00
   2  -5  -4   -0.40    6.20
   2  -5  -4    5.60    5.60
  -2  -5   4    9.60    7.20
   2  -5  -4   17.50    4.60
   2  -5  -4    9.50    4.70
   2  -5  -4   27.40   10.20
  -2  -5   4   13.00    8.40
   2  -5  -4   12.50    2.30
   2   5  -4   18.60    8.70
   2   5  -4   -0.20    7.50
  -2   5   4    5.60    6.00
   2   5  -4   17.30    4.40
  -2   5   4   13.20    6.50
  -2   5   4   10.20    5.80
   2   5  -4   13.00    4.50
   2   5  -4   16.20    9.90
  -2   5   4   13.40    5.20
  -2   5   4   23.50   11.40
   2   5  -4   21.00    5.20
  -2   5   4   13.10    4.90
   2   5  -4   13.60    4.10
   2   5  -4   29.00    9.00
  -2   5   4   16.00    5.20
  -2   5   4   19.90   11.90
  -1  -5   4   58.19   11.00
   1  -5  -4   57.19    7.00
   1  -5  -4   58.59    8.90
   1  -5  -4   58.09    6.80
   1  -5  -4   66.69   13.20
   1  -5  -4   56.39   13.20
   1  -5  -4   40.60    7.20
   1   5  -4   58.49    7.00
   1   5  -4   52.89    6.00
  -1   5   4   54.59    7.30
   1   5  -4   43.20    6.30
  -1   5   4   69.79   15.20
  -1   5   4   50.99   13.60
  -1   5   4   39.50    6.50
   1   5  -4   63.59   10.90
  -1   5   4   51.39    6.80
   1   5  -4   30.60   11.00
  -1   5   4   54.19   11.10
   1   5  -4   50.19   12.20
   1   5  -4   45.10    9.60
   0  -5  -4   33.70   11.90
   0  -5  -4   39.80    7.00
   0  -5  -4   36.40    5.00
   0  -5  -4   51.89   12.30
   0  -5   4   40.10    8.00
   0  -5   4   27.80    3.60
   0  -5  -4   27.00   10.70
   0  -5  -4   35.30    8.10
   0  -5   4   33.80    4.20
   0   5   4   35.80   12.30
   0   5  -4   30.00    8.60
   0   5   4   38.70    6.10
   0   5   4   27.80   11.70
   0   5  -4   17.30    9.70
   0   5  -4   38.10    6.30
   0   5   4   43.00    7.00
   0   5  -4   50.69   11.70
   0   5  -4   28.40   10.20
   0   5  -4   32.40    4.40
   0   5  -4   46.20    7.00
   0   5   4   36.60    5.20
   0   5  -4   35.70   10.20
   1  -5   4   -1.80    7.00
  -1  -5  -4   -4.20    8.80
   1  -5   4    0.40    3.00
   1  -5   4    3.10    4.00
  -1  -5  -4    1.90    6.50
  -1  -5  -4    6.60    2.30
  -1  -5  -4   -1.30    5.30
  -1  -5  -4    3.60    5.20
  -1  -5  -4   -4.40    8.60
  -1   5  -4    2.00    2.50
   1   5   4   -6.90    3.50
  -1   5  -4    0.20    4.40
   1   5   4    0.10    5.00
  -1   5  -4   -0.80    4.90
  -1   5  -4   -9.70    6.30
   1   5   4   22.10   11.00
  -1   5  -4   -7.80    8.40
   1   5   4    5.30    6.70
   1   5   4    0.70    2.90
  -1   5  -4    8.40    6.50
  -2  -5  -4   35.60    8.20
  -2  -5  -4   44.70   13.70
   2  -5   4   42.70    7.20
  -2  -5  -4   38.60   11.70
  -2  -5  -4   38.70   12.60
  -2  -5  -4   63.49   12.20
  -2  -5  -4   47.60    9.30
  -2  -5  -4   39.80    4.30
   2  -5   4   39.90    5.90
  -2  -5  -4   47.90    5.10
   2  -5   4   54.49    9.10
   2   5   4   47.10    7.50
  -2   5  -4   50.29    8.20
   2   5   4   67.99   17.30
   2   5   4   29.90   11.20
   2   5   4   47.90   11.90
  -2   5  -4   62.29   16.00
  -2   5  -4   48.10    9.10
  -2   5  -4   48.20   13.10
  -2   5  -4   47.50    9.50
   3  -5   4    3.80    4.70
  -3  -5  -4   -0.80   10.20
  -3  -5  -4   -3.20   10.30
  -3  -5  -4    0.00    8.30
  -3  -5  -4   -3.10    7.80
  -3  -5  -4    7.80    6.60
  -3  -5  -4   -3.30    9.00
  -3  -5  -4    7.50    4.60
   3   5   4    4.00    4.80
   3   5   4   14.40    7.90
   3   5   4   17.00   13.50
  -3   5  -4    0.10    5.90
   3   5   4   11.90    9.60
  -3   5  -4   10.30    7.20
  -3   5  -4   -2.30    5.60
  -4  -5  -4   49.90   19.90
  -4  -5  -4   33.40   16.30
   4  -5   4   37.40    8.70
  -4  -5  -4   61.69   13.00
  -4  -5  -4   44.50    7.60
   4  -5   4   31.40    8.80
  -4  -5  -4   40.20    9.10
   4   5   4   36.90   10.40
  -4   5  -4   48.40   10.90
  -4   5  -4   16.20   15.40
  -4   5  -4   40.00    9.80
   4   5   4   24.60   10.10
   4   5   4   40.90   16.40
   4   5   4   43.70    8.30
  -5  -5  -4    3.30    6.30
  -5  -5  -4   12.40   13.60
  -5  -5  -4   11.50   10.80
   5  -5   4   -7.30    6.30
  -5  -5  -4    6.50   10.40
   5   5   4   -3.90    8.30
   5   5   4  -11.60   15.80
   5   5   4   -3.30    7.00
  -5   5  -4    7.00    7.30
  -5   5  -4    4.20    8.20
  -6  -5  -4   -4.70   13.50
  -6  -5  -4   -2.90   11.50
   6  -5   4   12.80    8.80
  -6  -5  -4    2.00   11.10
  -6   5  -4   18.40   10.30
   6   5   4   -6.30    9.00
  -6   5  -4    4.10    8.30
   6   5   4    5.00   17.20
   7  -5   4   16.10   10.20
  -7  -5  -4   11.50   14.60
  -7   5  -4    4.20    9.60
   7   5   4   32.70   18.70
   7   5   4   10.70   10.00
  -7   5  -4    4.70    9.30
  -8  -5  -4    8.40   15.30
  -8  -5  -4    4.70   15.00
   8  -5   4   15.80   11.60
  -8  -5  -4  -10.00   18.20
   8   5   4   -2.90   18.10
   8   5   4   18.20   11.60
  -8   5  -4   -6.70    9.30
  -8   5  -4    9.60   11.90
   8   5   4   39.80   22.40
  -9  -5  -4    1.90   15.50
  -9  -5  -4  -20.10   13.30
  -9   5  -4    4.30   12.90
  -9   5  -4    2.20    9.00
   9   5   4  -18.20   24.30
 -11  -6   4   28.70   13.80
 -11  -6   4    0.50   16.30
 -11   6   4    2.70   11.00
  11   6  -4    0.70   22.00
 -11   6   4    5.80   11.30
  11   6  -4   17.90   11.00
 -11   6   4  -19.00   23.70
 -10  -6   4    9.70   12.20
 -10  -6   4    2.90   14.20
 -10   6   4   27.90   22.60
  10   6  -4   18.50   18.30
  10   6  -4    0.00    8.80
 -10   6   4    0.20   10.30
 -10   6   4   28.60   10.40
  -9  -6   4   11.90   11.10
  -9  -6   4    7.00   10.80
  -9  -6   4   -0.90   13.60
  -9   6   4   10.10   19.00
   9   6  -4    8.30    9.20
   9   6  -4   16.10   13.80
  -9   6   4   15.20    9.80
  -9   6   4   -8.50    8.80
   8  -6  -4   17.20    8.10
  -8  -6   4    2.50    9.00
  -8  -6   4   58.79   15.00
  -8  -6   4   20.10   13.20
  -8   6   4   42.40   12.10
   8   6  -4   22.80   15.30
  -8   6   4    6.90    9.20
   8   6  -4   35.40    9.20
  -8   6   4   40.90   18.20
  -7  -6   4   10.10    9.80
  -7  -6   4    4.70   12.80
   7  -6  -4    4.80    5.80
  -7  -6   4    4.70    9.90
  -7   6   4    3.00   15.50
  -7   6   4    1.90    7.80
  -7   6   4   -3.20    6.40
   7   6  -4   -3.20    6.90
   7   6  -4   18.80   13.50
   6  -6  -4   19.20    7.60
  -6  -6   4   15.80   10.60
  -6  -6   4   20.90   10.40
   6  -6  -4   20.90    6.00
  -6  -6   4   13.80   15.60
  -6   6   4   22.40    8.00
   6   6  -4   14.60    6.50
  -6   6   4   13.20    8.00
   6   6  -4    8.70    5.80
   6   6  -4   27.90    8.50
   6   6  -4   10.60   11.80
  -6   6   4    9.40   13.50
  -6   6   4   21.30    9.00
  -5  -6   4   40.20   12.00
   5  -6  -4   54.79    9.50
  -5  -6   4   57.69   15.10
   5  -6  -4   47.40    9.10
   5  -6  -4   54.29    6.50
  -5  -6   4   50.19   13.10
  -5  -6   4   54.09   17.80
   5   6  -4   52.09    8.50
  -5   6   4   61.79   10.30
  -5   6   4   42.20   14.30
   5   6  -4   62.99    9.00
  -5   6   4   51.39    9.20
  -5   6   4   39.10    9.20
   5   6  -4   44.00   12.90
  -5   6   4   50.69    9.60
   5   6  -4   49.70   15.50
  -5   6   4   64.89   11.60
   5   6  -4   74.99    8.80
  -4  -6   4   82.19   16.20
  -4  -6   4   85.49   20.70
   4  -6  -4   88.99   10.60
   4  -6  -4   68.49    4.70
   4  -6  -4   56.89    9.20
  -4  -6   4   75.59   15.00
  -4  -6   4   82.59   13.70
  -4   6   4   73.39    7.60
   4   6  -4   57.19   12.90
   4   6  -4   61.99    8.00
  -4   6   4   63.29   11.70
   4   6  -4   61.99    8.00
   4   6  -4   68.39    9.30
   4   6  -4   58.29   15.60
  -4   6   4   64.09   10.10
  -4   6   4   60.09   10.20
  -4   6   4   68.69   10.30
   4   6  -4   62.19   11.10
  -4   6   4   74.69    9.10
  -4   6   4   58.19   16.30
  -3  -6   4    7.50    8.80
   3  -6  -4   17.70    6.30
   3  -6  -4   27.40    7.60
   3  -6  -4    5.90    4.40
  -3  -6   4    8.70    9.80
  -3   6   4   24.00    7.10
  -3   6   4    8.40   11.70
  -3   6   4   17.40    6.40
  -3   6   4   11.30    5.20
  -3   6   4   16.70    7.60
  -3   6   4   34.40   10.50
   3   6  -4    1.30    7.30
   3   6  -4   26.30   10.60
  -3   6   4   19.20    5.30
   3   6  -4   18.10    5.20
   3   6  -4   18.30    5.20
   3   6  -4   10.30    3.30
  -3   6   4   15.10   12.10
   3   6  -4    8.80    4.90
   3   6  -4   24.10    9.00
   2  -6  -4   10.00    5.10
  -2  -6   4    1.30    7.60
   2  -6  -4    0.80    5.00
   2  -6  -4    4.10    5.80
  -2  -6   4   14.50    9.80
   2  -6  -4    5.80    5.00
  -2   6   4   14.30    5.50
  -2   6   4    4.70    7.10
   2   6  -4   -2.70    4.30
   2   6  -4    7.10    4.10
  -2   6   4    5.20    5.40
  -2   6   4   -8.20   10.10
  -2   6   4   28.00   11.70
   2   6  -4    8.70    8.50
   2   6  -4    0.90    8.00
   2   6  -4    8.50    4.30
   2   6  -4    0.80    9.20
  -2   6   4    1.70    6.50
  -2   6   4   19.10    8.20
   2   6  -4    8.70    4.70
   2   6  -4    8.10    4.60
  -2   6   4    3.80    4.20
   1  -6  -4   34.20    6.80
  -1  -6   4   60.59   10.60
   1  -6  -4   32.30    8.30
   1  -6  -4   23.90   11.30
   1  -6  -4   45.30    6.10
   1  -6  -4   37.80    8.00
   1  -6  -4   52.79   13.40
   1   6  -4   34.50    7.80
   1   6  -4   39.20    6.50
   1   6  -4   35.00    6.10
  -1   6   4   33.40    6.60
   1   6  -4   22.30    5.10
   1   6  -4   45.60   11.60
  -1   6   4   29.40   12.00
  -1   6   4   42.90    7.40
   1   6  -4   33.70   11.50
  -1   6   4   33.60   15.40
   1   6  -4   25.30    9.60
  -1   6   4   32.40    5.80
  -1   6   4   35.00   10.20
   0  -6  -4   11.50    8.70
   0  -6   4   13.70    7.00
   0  -6  -4    9.80    7.30
   0  -6  -4   -0.30   12.00
   0  -6  -4    9.30    4.80
   0  -6  -4    4.90    5.50
   0  -6  -4    3.30    5.40
   0   6   4    8.40    4.60
   0   6  -4   18.20    7.20
   0   6   4    8.40    5.20
   0   6   4    5.30    4.60
   0   6  -4    2.60    4.60
   0   6  -4   14.40    3.90
   0   6   4   -6.50   10.60
   0   6  -4    5.50    7.90
   0   6   4   12.20    8.50
   0   6  -4   10.10    8.00
   0   6  -4    8.50    5.40
   0   6  -4   14.60   10.90
  -1  -6  -4   39.70   13.40
   1  -6   4   56.59   10.40
  -1  -6  -4   27.80    7.90
  -1  -6  -4   28.30   13.00
  -1  -6  -4   30.40    9.50
  -1  -6  -4   36.40    7.90
   1   6   4   36.40    6.30
  -1   6  -4   51.09    9.50
  -1   6  -4   28.10    5.20
   1   6   4   34.00   14.00
  -1   6  -4   30.10   10.50
   1   6   4    9.00    6.80
   1   6   4   35.80    4.90
  -1   6  -4   37.50    6.90
   1   6   4   43.50    7.60
  -1   6  -4   31.20    8.80
  -2  -6  -4    7.80   11.80
  -2  -6  -4    1.20    6.60
  -2  -6  -4   13.70    8.60
  -2  -6  -4   18.50    9.40
  -2  -6  -4   18.40    9.70
  -2  -6  -4    0.90   12.80
   2  -6   4    2.70    4.50
   2   6   4   -5.10    9.40
  -2   6  -4    6.00   10.30
   2   6   4   31.70   13.00
   2   6   4    0.40    6.50
   2   6   4   -6.60    3.90
  -2   6  -4   -2.20    6.10
  -2   6  -4   13.00    7.50
  -2   6  -4    8.60    6.00
  -3  -6  -4   25.60   13.10
  -3  -6  -4   45.60   11.00
  -3  -6  -4   37.30    9.50
  -3  -6  -4   12.60    9.80
   3  -6   4   19.90    6.70
   3   6   4   33.10    7.00
   3   6   4   26.10   14.90
  -3   6  -4   28.30   14.10
   3   6   4   18.00   10.30
  -3   6  -4   39.20    8.50
  -3   6  -4   50.89   10.60
  -3   6  -4   26.40    8.40
   3   6   4   31.80    9.40
  -4  -6  -4   -2.90   12.60
   4  -6   4    6.00    7.50
  -4  -6  -4   10.20    9.70
  -4  -6  -4    4.80    7.40
  -4  -6  -4   -2.00    8.90
   4   6   4   -2.50    9.40
   4   6   4   -3.60    7.50
  -4   6  -4   -0.80   12.60
   4   6   4   16.40   15.10
   4   6   4    0.70    8.00
  -5  -6  -4   10.70   12.30
  -5  -6  -4   17.00    8.30
  -5  -6  -4    6.60   10.10
  -5  -6  -4    1.20   12.70
   5   6   4    5.80    9.10
  -5   6  -4   11.40    9.00
  -5   6  -4   -0.80    7.70
   5   6   4  -13.90   15.90
  -6  -6  -4   12.40   11.60
  -6  -6  -4   18.80   17.90
  -6  -6  -4   14.50   15.10
   6   6   4   15.50   19.20
  -6   6  -4   27.10   10.40
  -6   6  -4   19.00    9.10
  -7  -6  -4   13.70   17.40
  -7  -6  -4   -0.40   10.90
  -7  -6  -4    6.20   15.20
   7   6   4  -10.60   18.90
   7   6   4   29.70   11.30
  -7   6  -4   11.90   10.60
  -7   6  -4   30.50    9.90
  -8  -6  -4  -24.70   13.40
  -8  -6  -4  -14.70   11.30
   8   6   4   11.50   11.20
  -8   6  -4   -2.10    9.80
  -8   6  -4   22.10   11.80
   8   6   4   18.40   21.30
 -11  -7   4  -11.30   18.00
 -11  -7   4   20.80   12.20
 -11   7   4    8.60   11.30
 -11   7   4   29.10   28.30
  11   7  -4   27.60   22.90
 -10  -7   4   18.00   11.40
 -10  -7   4   12.70   16.90
 -10  -7   4    0.60   17.00
 -10   7   4   -8.50   19.80
  10   7  -4   16.10   20.20
 -10   7   4    4.90   10.90
 -10   7   4    0.10    9.40
  -9  -7   4   50.89   17.80
   9  -7  -4    4.70    8.40
  -9  -7   4   39.00   16.70
  -9  -7   4    5.30   10.70
  -9   7   4   22.00   11.60
   9   7  -4   18.90   17.20
  -9   7   4   21.50   17.30
   9   7  -4   10.40    9.40
  -9   7   4    9.70   10.80
  -8  -7   4    4.60   10.50
  -8  -7   4   -2.60   12.90
  -8  -7   4   23.80   14.30
   8  -7  -4   -3.70    6.90
   8   7  -4   -6.20   13.80
   8   7  -4    6.20    8.10
  -8   7   4   10.20   13.60
  -8   7   4    8.50    9.10
  -8   7   4  -17.50   15.20
   7  -7  -4   24.60    8.30
  -7  -7   4   23.70   15.40
  -7  -7   4   26.20   11.80
  -7  -7   4   10.70   12.30
   7   7  -4   12.40    7.80
  -7   7   4   18.60    9.60
   7   7  -4   51.69   18.20
  -7   7   4   59.29   20.70
  -7   7   4    6.20    7.10
  -6  -7   4   -3.50    9.50
  -6  -7   4   22.40   13.50
  -6  -7   4    3.30   11.40
   6  -7  -4   14.90    8.10
  -6   7   4    5.60    6.50
   6   7  -4   14.00   14.50
   6   7  -4   15.10    7.40
  -6   7   4    3.30    6.80
  -6   7   4   11.70    7.70
  -5  -7   4   36.70   12.10
  -5  -7   4    8.20   13.20
  -5  -7   4   11.90    9.60
   5  -7  -4   15.60    7.40
  -5   7   4   26.90   14.40
  -5   7   4   20.00    7.80
   5   7  -4   10.30    6.40
   5   7  -4   11.70    7.30
  -5   7   4   27.70    9.30
   5   7  -4   19.60   13.60
   5   7  -4   15.00   11.40
   4  -7  -4   56.39    9.50
   4  -7  -4   32.30    8.70
  -4  -7   4   21.20   12.20
  -4  -7   4   63.49   13.70
   4  -7  -4   12.10    6.20
  -4   7   4   44.40   15.70
  -4   7   4   25.70    8.20
   4   7  -4   44.90    7.50
  -4   7   4   28.80    8.20
   4   7  -4   18.90   12.10
  -4   7   4   57.09   10.90
   4   7  -4   18.60   11.00
  -4   7   4   34.00    7.40
   4   7  -4   32.50    7.60
   3  -7  -4   76.49   10.80
   3  -7  -4   85.29   12.00
  -3  -7   4   87.79   14.90
  -3   7   4   78.19   14.30
  -3   7   4   94.69   21.00
  -3   7   4   95.79   12.70
   3   7  -4   90.49   14.40
  -3   7   4   90.09    9.50
  -3   7   4   89.09   11.30
   3   7  -4   84.69    7.90
  -3   7   4   75.09   16.30
  -3   7   4   79.39    8.90
   3   7  -4   87.29   20.80
   3   7  -4  136.49   20.00
  -2  -7   4  119.49   16.70
   2  -7  -4  123.59   10.40
  -2  -7   4  126.59   14.70
   2  -7  -4  120.19   11.50
   2  -7  -4  106.99    9.90
  -2   7   4  141.19   22.10
   2   7  -4  150.28   19.00
  -2   7   4   82.59   16.90
  -2   7   4  112.09   11.60
  -2   7   4  118.69    8.40
  -2   7   4  101.69   13.90
  -2   7   4  181.58   25.90
   2   7  -4   94.49   23.00
   2   7  -4  105.59   12.00
   2   7  -4  120.49   18.10
  -2   7   4  114.99    9.70
   2   7  -4  116.39   10.40
   2   7  -4  120.19    8.50
   1  -7  -4   26.60    6.00
   1  -7  -4   33.20   14.80
   1  -7  -4   31.60    8.20
   1  -7  -4    5.10    7.10
  -1  -7   4   50.49   12.50
   1  -7  -4   38.00    8.40
  -1   7   4   44.30    6.50
  -1   7   4   42.70   11.30
  -1   7   4   33.10    7.10
  -1   7   4   28.70    9.00
   1   7  -4   17.90   11.90
   1   7  -4   32.70    5.90
  -1   7   4   15.90   12.70
   1   7  -4   34.00    5.60
   1   7  -4   34.60    7.00
   1   7  -4   38.00   16.90
   0  -7  -4   96.59   14.10
   0  -7  -4  149.49   18.40
   0  -7  -4  109.59   12.70
   0  -7  -4  135.99   20.00
   0  -7  -4  106.49   10.90
   0   7   4  112.99    9.60
   0   7   4  119.49    9.90
   0   7  -4  119.79   23.60
   0   7   4  144.19   24.10
   0   7  -4  145.89   10.30
   0   7  -4  114.99   18.90
   0   7  -4  108.89    8.80
   0   7  -4  129.09   14.50
  -1  -7  -4   14.20    9.00
  -1  -7  -4   -1.00   10.00
  -1  -7  -4    0.40    6.90
  -1  -7  -4   -6.90    5.50
   1   7   4    0.30    5.40
   1   7   4    2.40   12.60
  -1   7  -4   10.70   10.80
  -1   7  -4    5.70    7.00
  -1   7  -4    3.10    6.70
  -1   7  -4    4.30   11.10
   1   7   4    3.40    6.80
  -1   7  -4   12.80    7.90
  -1   7  -4    4.10    5.30
  -2  -7  -4    2.00    9.10
  -2  -7  -4    4.60    6.40
  -2  -7  -4   -0.60   12.40
  -2  -7  -4   11.80    8.70
   2   7   4   -2.60   13.90
   2   7   4   -0.90    8.60
  -2   7  -4   -0.30    6.50
   2   7   4   -6.30    5.90
  -2   7  -4   -2.50    6.80
  -3  -7  -4    6.50    8.60
  -3  -7  -4    5.30   12.50
  -3  -7  -4   23.50   10.40
  -3  -7  -4   19.80    9.80
   3   7   4    9.90    8.20
  -3   7  -4   22.30    9.50
   3   7   4    5.70    9.00
  -3   7  -4   11.50    7.30
   3   7   4    6.10   13.60
  -4  -7  -4   -7.30   10.70
  -4  -7  -4    8.30   16.30
  -4  -7  -4   -3.90    7.20
  -4  -7  -4    8.50   10.00
  -4   7  -4   14.80    7.90
   4   7   4   -0.60    7.50
  -5  -7  -4   36.70   21.60
  -5  -7  -4   12.10    8.90
  -5  -7  -4   19.30   11.30
  -5  -7  -4   -0.80   12.90
   5   7   4    3.10   17.60
   5   7   4   29.50    9.70
  -5   7  -4   21.00    9.40
  -5   7  -4   19.00    9.60
  -6  -7  -4   -1.00   16.10
  -6  -7  -4   14.50   13.50
  -6   7  -4    1.20    9.10
  -6   7  -4    0.00    9.20
   6   7   4   10.80   19.50
   6   7   4    7.40    9.10
  -7  -7  -4   35.60   14.50
  -7  -7  -4   -5.80   16.30
  -7  -7  -4    7.70   16.30
  -7   7  -4   16.60   10.60
   7   7   4    4.80    9.80
  -7   7  -4   -9.00   10.00
   7   7   4   25.50   20.60
   7   7   4   29.70   17.80
  -8  -7  -4   14.20   15.90
  -8  -7  -4   13.40   14.60
   8   7   4  -14.50   36.50
  -8   7  -4   38.40   13.20
   8   7   4    4.20   20.20
 -10  -8   4    9.90   12.20
 -10  -8   4   -4.80   17.50
 -10   8   4   27.60   26.90
 -10   8   4   16.10   10.80
 -10   8   4    8.90   11.80
  10   8  -4    0.70   20.00
  -9  -8   4   13.00   10.30
  -9  -8   4   13.60   24.70
  -9  -8   4   10.40   16.30
  -9   8   4   -9.00    8.80
   9   8  -4   20.30   17.00
  -9   8   4   24.70   21.50
  -9   8   4   -4.70    9.50
  -8  -8   4   -4.20   10.60
  -8  -8   4    1.30   14.30
   8  -8  -4   -2.80    7.30
  -8  -8   4  -23.80   13.90
  -8   8   4   13.00   10.30
  -8   8   4   -0.20    7.60
   8   8  -4   31.40   18.40
  -8   8   4  -17.10   13.80
  -7  -8   4   34.90   14.60
   7  -8  -4   -0.50    7.20
   7   8  -4  -26.30   12.60
  -7   8   4   -6.10    7.10
  -7   8   4  -11.20   16.30
  -7   8   4   -5.00    7.10
  -6  -8   4   -9.50   14.20
  -6  -8   4   -1.00    8.90
   6  -8  -4    1.90    7.00
  -6  -8   4    5.70    8.90
  -6   8   4    0.00    8.00
   6   8  -4   19.70   14.40
  -6   8   4   16.60    8.40
  -6   8   4    0.10   15.60
  -5  -8   4   36.80   17.10
   5  -8  -4   40.20    9.20
  -5  -8   4   34.80   13.80
  -5  -8   4   40.40   12.60
  -5   8   4   60.89   10.50
  -5   8   4   31.90   15.70
   5   8  -4   36.10   16.30
  -5   8   4   19.20    8.50
   4  -8  -4   25.80    8.80
  -4  -8   4   38.80   12.30
  -4   8   4   15.20    7.60
  -4   8   4   18.30    7.80
   4   8  -4   22.30   12.70
  -4   8   4   13.90   15.20
   3  -8  -4   13.20    7.50
  -3  -8   4   27.30   11.40
   3  -8  -4   17.20    8.70
   3  -8  -4   20.60    7.20
  -3   8   4    9.60   13.30
   3   8  -4   16.10   16.20
  -3   8   4   24.80   10.60
  -3   8   4   15.80    7.50
  -3   8   4    3.40   10.50
   3   8  -4   18.60   12.60
   2  -8  -4    6.80    7.50
   2  -8  -4    2.10    5.00
  -2  -8   4   12.20   11.30
  -2   8   4   13.90    8.10
   2   8  -4   16.40   11.50
   2   8  -4   -4.90   10.40
  -2   8   4   14.70    6.70
  -2   8   4   10.50    6.90
  -2   8   4   15.80   14.40
   1  -8  -4   83.79   12.30
   1  -8  -4   33.80   10.00
   1  -8  -4   45.60    9.50
  -1   8   4   69.09   13.70
  -1   8   4   75.79   10.90
  -1   8   4   50.89   18.50
   1   8  -4   72.79   15.90
   1   8  -4   67.19   12.80
   0  -8  -4   17.60    8.70
   0  -8  -4    6.80    8.00
   0  -8  -4    7.30    7.60
   0  -8  -4   -1.70    7.30
   0   8  -4   10.40    7.00
   0   8  -4    1.10    7.40
   0   8  -4    5.70   13.00
   0   8   4   -0.90    5.30
   0   8   4    5.70   10.60
  -1  -8  -4   35.30   11.10
  -1  -8  -4    9.60    8.30
  -1  -8  -4   48.00    9.90
  -1  -8  -4   21.70    8.10
   1   8   4   32.00   17.40
   1   8   4   11.60    8.00
  -1   8  -4   45.00    8.70
  -2  -8  -4   -8.30    7.50
  -2  -8  -4   -1.00    9.20
  -2  -8  -4    5.20    7.50
   2   8   4   25.90   16.50
  -2   8  -4    8.60    6.40
   2   8   4    1.60    8.60
  -2   8  -4    1.80    7.10
  -3  -8  -4    4.80    9.80
  -3  -8  -4    5.10   13.70
  -3  -8  -4    8.80    9.30
  -3  -8  -4    0.80    7.40
  -3   8  -4   10.40    8.90
   3   8   4   11.10   14.90
  -3   8  -4    1.10    5.90
  -4  -8  -4   -2.00   12.60
  -4  -8  -4    5.30   17.30
  -4  -8  -4   -2.30    9.20
  -4  -8  -4   11.60    8.50
  -4   8  -4   -3.10    7.40
   4   8   4    5.80   15.10
  -5  -8  -4   20.50   18.30
  -5  -8  -4   -0.50   10.90
  -5  -8  -4   28.80   14.10
  -5  -8  -4   -5.80    7.10
  -5   8  -4    8.20    9.00
   5   8   4   -4.90   18.00
  -5   8  -4   17.70   10.10
  -6  -8  -4    8.50   18.30
  -6  -8  -4   26.90   13.10
  -6  -8  -4   -4.30   17.80
  -6   8  -4   12.50   10.10
   6   8   4   31.80   20.50
   6   8   4   47.60   21.60
  -6   8  -4   29.80   10.40
  -7  -8  -4   25.20   13.10
  -7  -8  -4   -5.60   14.40
   7   8   4   22.70   22.70
  -7   8  -4   21.80   10.20
  -7   8  -4   -0.90   11.10
   7   8   4   11.80   19.50
  -9  -9   4   -0.40   17.40
  -9  -9   4   21.00   11.90
  -9   9   4  -47.00   16.50
  -9   9   4   -9.90    9.60
   9   9  -4   17.80   23.70
  -8  -9   4   23.00   12.20
  -8  -9   4    4.90   18.70
  -8   9   4   20.10   10.70
  -8   9   4  -12.30   18.90
   8   9  -4   -0.90   17.00
  -7  -9   4    9.30   11.50
  -7  -9   4    5.90   17.70
  -7  -9   4  -10.00   12.50
   7  -9  -4   -5.20    7.40
  -7   9   4   -4.70    8.30
  -7   9   4    1.10   16.30
   7   9  -4    0.00   15.40
  -6  -9   4    6.00   13.10
  -6  -9   4   13.70   11.70
  -6  -9   4    0.00   16.10
   6  -9  -4    0.10    6.40
   6   9  -4  -29.60   12.30
  -6   9   4   -6.10    7.00
  -6   9   4   -1.70   15.70
   5  -9  -4   -0.30    8.00
  -5  -9   4   -8.50   17.80
  -5  -9   4    6.10   12.00
   5   9  -4   -6.10   12.30
  -5   9   4  -23.80   12.20
  -5   9   4   11.30    8.10
  -4  -9   4   12.80   11.50
   4  -9  -4    6.00    7.30
  -4   9   4  -12.60   11.10
  -4   9   4    4.10   13.70
   4   9  -4   10.90   12.80
  -4   9   4    1.60    6.70
   3  -9  -4    5.30    7.80
  -3  -9   4   -4.60   10.20
  -3   9   4   34.40   17.00
   3   9  -4   14.70   10.40
  -3   9   4    3.90    7.30
  -3   9   4    2.80    9.00
   2  -9  -4    4.00    5.90
   2  -9  -4   37.10    9.50
  -2   9   4   19.30   14.10
  -2   9   4    4.00    6.20
   2   9  -4   37.60   12.30
  -2   9   4    8.30   10.10
   1  -9  -4    2.40    7.10
   1  -9  -4    5.00    5.80
   1  -9  -4    5.40    9.50
  -1   9   4    7.20    7.00
  -1   9   4    8.10   14.90
   0  -9  -4   40.20   10.00
   0  -9  -4   43.80   12.00
   0   9   4   31.30   16.20
   0   9   4   36.10   14.70
   0   9  -4   29.10    9.00
  -1  -9  -4   -7.70    7.00
  -1  -9  -4    9.50   10.10
  -1  -9  -4   -1.70    6.70
  -1  -9  -4   14.50   13.30
   1   9   4   12.30   12.80
   1   9   4    0.40   14.50
  -1   9  -4   -3.60    6.50
  -2  -9  -4    6.40    9.10
  -2  -9  -4   -2.00    7.40
  -2  -9  -4   12.20    9.40
  -2  -9  -4   20.50   12.10
  -2   9  -4   -5.50    5.70
   2   9   4    9.50   16.00
  -3  -9  -4   -2.00    9.60
  -3  -9  -4   13.00   15.90
  -3  -9  -4   17.20   10.90
  -3  -9  -4   10.50    8.70
   3   9   4  -30.10   14.20
  -3   9  -4    3.00    7.90
  -4  -9  -4   -1.00   11.50
  -4  -9  -4    1.70   10.30
  -4  -9  -4   28.80   17.60
  -4  -9  -4   12.80    8.70
   4   9   4   13.80   19.20
  -4   9  -4    7.70    7.10
  -5  -9  -4    4.90   10.50
  -5  -9  -4    7.20   15.10
  -5  -9  -4  -12.50    9.40
  -5  -9  -4   31.30   21.50
   5   9   4  -24.80   17.90
  -5   9  -4    5.90   13.20
   5   9   4   37.50   20.00
  -6  -9  -4    5.90   18.60
  -6  -9  -4   16.90   13.80
  -6   9  -4   -0.20    9.40
   6   9   4  -15.50   20.30
   6   9   4   17.70   18.80
  -8 -10   4   28.00   20.10
  -8 -10   4   21.00   12.50
  -8  10   4   13.10   18.60
  -8  10   4   -5.60    9.60
   8  10  -4  -32.70   20.80
  -7 -10   4   24.40   12.90
   7 -10  -4   -4.80   10.30
  -7 -10   4    9.80   19.70
  -7  10   4  -17.70    7.10
   7  10  -4   -1.80   19.10
  -6 -10   4    7.40   13.40
   6 -10  -4   10.10    9.30
  -6 -10   4  -23.50   15.20
   6  10  -4   -8.50   15.70
  -6  10   4   -9.40    6.60
  -6  10   4  -10.90   14.80
   5 -10  -4   21.40   13.00
  -5 -10   4   10.00   11.90
   5  10  -4   16.10   14.20
  -5  10   4   -4.90    8.50
  -5  10   4    5.70   17.30
  -5  10   4    2.60    8.00
  -4 -10   4    5.80   12.90
  -4  10   4   11.30   15.40
   4  10  -4   -8.90   12.70
  -4  10   4    0.70    7.70
  -4  10   4    8.70   11.80
  -3 -10   4    1.70   11.60
  -3  10   4   33.30   16.30
  -3  10   4    1.60    7.10
  -3  10   4   12.30    7.20
   3  10  -4    6.00    7.10
   2 -10  -4    5.90    8.20
  -2  10   4   -2.40   13.20
   2  10  -4   12.30    7.20
  -2  10   4    6.10   13.80
   1 -10  -4    1.70    7.10
   1 -10  -4   14.40    8.60
  -1  10   4   49.50   17.60
   1  10  -4    5.80    7.50
  -1  10   4  -13.10   12.90
   0 -10  -4    1.90    7.80
   0 -10  -4    9.40    9.60
   0  10   4    5.10   15.10
   0  10  -4    8.60    7.10
  -1 -10  -4   -1.90    9.50
  -1 -10  -4   18.80   13.00
   1  10   4    9.60   16.90
  -1  10  -4    7.00    6.30
  -2 -10  -4   -2.90    7.50
  -2 -10  -4   -8.40   11.30
  -2 -10  -4    9.50    9.40
   2  10   4    1.70   17.00
  -2  10  -4    2.50    7.70
  -3 -10  -4    8.80   10.00
  -3 -10  -4   10.40   13.00
  -3 -10  -4    4.70    9.50
   3  10   4    6.60   18.70
   3  10   4   28.70   17.00
  -3  10  -4   -1.30    6.60
  -4 -10  -4    2.40   12.90
  -4 -10  -4   -6.30   10.30
  -4 -10  -4    3.30    9.30
   4  10   4  -16.50   16.30
  -4  10  -4   12.10    9.70
   4  10   4   14.70   18.60
  -6 -11   4   21.40   14.90
   6 -11  -4   10.40   10.60
  -6  11   4   -7.50   19.40
   6  11  -4   -2.00   17.20
  -6  11   4    4.00   11.40
  -6  11   4  -11.50    8.50
   5 -11  -4   -1.70    8.40
  -5 -11   4    7.60   14.30
  -5  11   4   14.00   17.40
  -5  11   4   -4.50    8.40
   4 -11  -4   14.60    9.10
  -4 -11   4   28.50   15.80
  -4  11   4  -16.60   16.80
  -4  11   4    4.20    9.00
   3 -11  -4    6.00    8.10
  -3  11   4    3.40   15.00
  -3  11   4   16.90   16.80
   2 -11  -4   -8.30    8.00
  -2  11   4  -12.70   13.60
  -2  11   4   15.40   18.50
   2  11  -4    1.70    6.60
   1 -11  -4   15.90    8.30
   1  11  -4    9.60    7.90
  -1  11   4   -2.10   14.60
  -1  11   4    2.20   17.10
   0 -11  -4   -1.90    8.70
   0 -11  -4    0.20    8.10
   0  11  -4   16.30    8.30
   0  11   4  -10.30   18.40
  -1 -11  -4    6.90    9.40
  -1 -11  -4    4.10    9.50
   1  11   4  -17.10   16.90
  -1  11  -4    5.50    8.40
  -2 -11  -4  -10.50    7.30
  -2 -11  -4    1.80   10.20
   2  11   4  -15.70   16.00
   2  11   4   47.00   18.40
  -3 -11  -4    4.30   11.10
  -3 -11  -4   18.00   12.50
   3  11   4   13.10   19.40
 -13   0   5   21.10   11.20
 -13   0   5    2.00   13.70
 -13   0   5   -1.20   11.10
  12   0  -5    9.10   19.80
 -12   0   5   17.30   11.80
 -12   0   5  -13.10   13.80
  12   0  -5    7.50   10.10
 -12   0   5   23.30   12.00
 -12   0   5    9.00    9.70
 -11   0   5    8.60    8.60
 -11   0   5   -0.10    9.30
  11   0  -5    1.10    9.30
  11   0  -5   -1.20   15.90
  10   0  -5    3.20    8.10
 -10   0   5  -16.60   14.10
 -10   0   5    8.40    8.70
 -10   0   5    3.00    8.90
  10   0  -5   38.40   17.30
  -9   0   5   50.69   12.00
  -9   0   5   42.20   14.00
   9   0  -5   55.79   18.70
  -9   0   5   60.59   14.80
  -9   0   5   55.29   13.50
  -9   0   5   36.70   10.10
  -9   0   5   63.79   16.50
   9   0  -5   49.10   10.90
   8   0  -5   88.79    9.60
  -8   0   5   90.49   12.70
  -8   0   5  125.69   27.80
  -8   0   5   75.29   11.30
   8   0  -5   94.99   11.40
   8   0  -5   75.39   11.40
  -8   0   5   87.69   14.70
[truncated: 364,892 more chars]
